# Supplementary material for: Whey Peptides Stimulate Differentiation and Lipid Metabolism in Adipocytes and Ameliorate Lipotoxicity-Induced Insulin Resistance in Muscle Cells
Source: Nutrients. 2020 Feb 6;12(2):425. doi: 10.3390/nu12020425 (PMC7071342; doi:10.3390/nu12020425)
Supplement: Supplementary file 1 [file nutrients-12-00425-s001.zip]

Archive with 1 entries (1 files):
- nutrients-704200-supplementary.xlsx
