# Supplementary material for: Whey Peptides Stimulate Differentiation and Lipid Metabolism in Adipocytes and Ameliorate Lipotoxicity-Induced Insulin Resistance in Muscle Cells
Source: Nutrients. 2020 Feb 6;12(2):425. doi: 10.3390/nu12020425 (PMC7071342; doi:10.3390/nu12020425)
Supplement: Supplementary file 1 [file nutrients-12-00425-s001.zip › nutrients-704200-supplementary.xlsx]

## Sheet: Total whey peptide list
Peptide ID	Sequence	Length	Modifications	Proteins	Charge	m/z	Mass	Retention time	Protein group IDs
0	AASDISLLDAQSAPL	15	Unmodified	sp|P02754|LACB_BOVIN;CON__P02754;tr|A0A3Q1LYE8|A0A3Q1LYE8_BOVIN;tr|A0A3Q1M701|A0A3Q1M701_BOVIN	2	736.386	1470.76	46.551	11;21
1	AASDISLLDAQSAPLRV	17	Unmodified	sp|P02754|LACB_BOVIN;CON__P02754;tr|A0A3Q1LYE8|A0A3Q1LYE8_BOVIN;tr|A0A3Q1M701|A0A3Q1M701_BOVIN	2	863.97	1725.93	43.04	11;21
2	AEPEQSLACQCLVRTPEVDDEALEK	25	Unmodified	sp|P02754|LACB_BOVIN;CON__P02754;tr|A0A3Q1LYE8|A0A3Q1LYE8_BOVIN;tr|A0A3Q1M701|A0A3Q1M701_BOVIN	3	963.12	2886.34	36.369	11;21
3	AKTCVADESHAGCEK	15	Unmodified	tr|A0A140T897|A0A140T897_BOVIN;sp|P02769|ALBU_BOVIN;CON__P02769;tr|A0A3Q1LNN7|A0A3Q1LNN7_BOVIN	2	831.864	1661.71	8.606	5
4	ALCSEKLDQWLCE	13	Unmodified	CON__P00711;sp|P00711|LALBA_BOVIN;tr|A0A452DI34|A0A452DI34_BOVIN;tr|A0A3Q1MI88|A0A3Q1MI88_BOVIN	2	826.376	1650.74	40.853	0
5	ALCSEKLDQWLCEK	14	Unmodified	CON__P00711;sp|P00711|LALBA_BOVIN;tr|A0A452DI34|A0A452DI34_BOVIN;tr|A0A3Q1MI88|A0A3Q1MI88_BOVIN	2	890.424	1778.83	34.712	0
6	ALCSEKLDQWLCEKL	15	Unmodified	CON__P00711;sp|P00711|LALBA_BOVIN;tr|A0A452DI34|A0A452DI34_BOVIN;tr|A0A3Q1MI88|A0A3Q1MI88_BOVIN	3	631.646	1891.92	42.988	0
7	ALIVTQTM	8	Unmodified	sp|P02754|LACB_BOVIN;tr|A0A3Q1LYE8|A0A3Q1LYE8_BOVIN;tr|A0A3Q1M701|A0A3Q1M701_BOVIN	2	438.747	875.479	33.93	11;21
8	ALKALPMHIRLSFNPTQLEEQCHI	24	Unmodified	sp|P02754|LACB_BOVIN;CON__P02754	4	712.376	2845.47	42.193	11
9	AMAASDISLLDAQSAPL	17	Unmodified	sp|P02754|LACB_BOVIN;CON__P02754;tr|A0A3Q1LYE8|A0A3Q1LYE8_BOVIN;tr|A0A3Q1M701|A0A3Q1M701_BOVIN	2	837.424	1672.83	49.493	11;21
10	ASDISLLDAQSAPL	14	Unmodified	sp|P02754|LACB_BOVIN;CON__P02754;tr|A0A3Q1LYE8|A0A3Q1LYE8_BOVIN;tr|A0A3Q1M701|A0A3Q1M701_BOVIN	2	700.867	1399.72	46.124	11;21
11	ASDISLLDAQSAPLR	15	Unmodified	sp|P02754|LACB_BOVIN;CON__P02754;tr|A0A3Q1LYE8|A0A3Q1LYE8_BOVIN;tr|A0A3Q1M701|A0A3Q1M701_BOVIN	2	778.918	1555.82	37.178	11;21
12	ASDISLLDAQSAPLRV	16	Unmodified	sp|P02754|LACB_BOVIN;CON__P02754;tr|A0A3Q1LYE8|A0A3Q1LYE8_BOVIN;tr|A0A3Q1M701|A0A3Q1M701_BOVIN	2	828.452	1654.89	42.943	11;21
13	AVDPTCKPSPCDCCPPPELPGGPSV	25	Unmodified	tr|A0A3Q1M3L6|A0A3Q1M3L6_BOVIN	3	898.727	2693.16	34.04	20
14	CCAADDKEAC	10	Unmodified	tr|A0A140T897|A0A140T897_BOVIN;sp|P02769|ALBU_BOVIN;CON__P02769	2	600.21	1198.41	7.9035	5
15	CCTKPESE	8	Unmodified	tr|A0A140T897|A0A140T897_BOVIN;sp|P02769|ALBU_BOVIN;CON__P02769;tr|A0A3Q1LNN7|A0A3Q1LNN7_BOVIN	2	505.7	1009.38	7.3213	5
16	CKDDQNPHSSNIC	13	Unmodified	CON__P00711;sp|P00711|LALBA_BOVIN;tr|A0A452DI34|A0A452DI34_BOVIN;tr|A0A3Q1MI88|A0A3Q1MI88_BOVIN;tr|A0A3Q1M555|A0A3Q1M555_BOVIN;tr|A0A3Q1LYQ2|A0A3Q1LYQ2_BOVIN	2	787.82	1573.62	10.645	0;19
17	CKDDQNPHSSNICN	14	Unmodified	CON__P00711;sp|P00711|LALBA_BOVIN;tr|A0A452DI34|A0A452DI34_BOVIN;tr|A0A3Q1MI88|A0A3Q1MI88_BOVIN;tr|A0A3Q1M555|A0A3Q1M555_BOVIN;tr|A0A3Q1LYQ2|A0A3Q1LYQ2_BOVIN	2	844.841	1687.67	9.5802	0;19
18	CKDDQNPHSSNICNI	15	Unmodified	CON__P00711;sp|P00711|LALBA_BOVIN;tr|A0A452DI34|A0A452DI34_BOVIN;tr|A0A3Q1MI88|A0A3Q1MI88_BOVIN;tr|A0A3Q1M555|A0A3Q1M555_BOVIN;tr|A0A3Q1LYQ2|A0A3Q1LYQ2_BOVIN	2	901.383	1800.75	16.328	0;19
19	CKDDQNPHSSNICNISCDK	19	Unmodified	CON__P00711;sp|P00711|LALBA_BOVIN;tr|A0A452DI34|A0A452DI34_BOVIN;tr|A0A3Q1MI88|A0A3Q1MI88_BOVIN;tr|A0A3Q1M555|A0A3Q1M555_BOVIN;tr|A0A3Q1LYQ2|A0A3Q1LYQ2_BOVIN	2	1146.48	2290.94	13.814	0;19
20	CKDDQNPHSSNICNISCDKFLDDDL	25	Unmodified	CON__P00711;sp|P00711|LALBA_BOVIN;tr|A0A452DI34|A0A452DI34_BOVIN;tr|A0A3Q1MI88|A0A3Q1MI88_BOVIN;tr|A0A3Q1M555|A0A3Q1M555_BOVIN;tr|A0A3Q1LYQ2|A0A3Q1LYQ2_BOVIN	3	1004.09	3009.25	34.996	0;19
21	CKEDCQSWWEDC	12	Unmodified	sp|P02702|FOLR1_BOVIN;tr|A0A3Q1MRP4|A0A3Q1MRP4_BOVIN;tr|Q0VCN9|Q0VCN9_BOVIN;tr|E1BJL8|E1BJL8_BOVIN;tr|A0A3Q1M762|A0A3Q1M762_BOVIN	2	851.8	1701.59	32.887	10
22	CMENSAEPEQS	11	Unmodified	sp|P02754|LACB_BOVIN;CON__P02754;tr|A0A3Q1LYE8|A0A3Q1LYE8_BOVIN;tr|A0A3Q1M701|A0A3Q1M701_BOVIN	2	641.24	1280.46	99.522	11;21
23	CMENSAEPEQSLAC	14	Unmodified	sp|P02754|LACB_BOVIN;CON__P02754;tr|A0A3Q1LYE8|A0A3Q1LYE8_BOVIN;tr|A0A3Q1M701|A0A3Q1M701_BOVIN	2	813.316	1624.62	27.218	11;21
24	CMENSAEPEQSLACQ	15	Unmodified	sp|P02754|LACB_BOVIN;CON__P02754;tr|A0A3Q1LYE8|A0A3Q1LYE8_BOVIN;tr|A0A3Q1M701|A0A3Q1M701_BOVIN	2	877.345	1752.68	27.098	11;21
25	CMENSAEPEQSLACQC	16	Unmodified	sp|P02754|LACB_BOVIN;CON__P02754;tr|A0A3Q1LYE8|A0A3Q1LYE8_BOVIN;tr|A0A3Q1M701|A0A3Q1M701_BOVIN	2	957.36	1912.71	28.065	11;21
26	CMENSAEPEQSLACQCL	17	Unmodified	sp|P02754|LACB_BOVIN;CON__P02754;tr|A0A3Q1LYE8|A0A3Q1LYE8_BOVIN;tr|A0A3Q1M701|A0A3Q1M701_BOVIN	2	1013.9	2025.79	36.52	11;21
27	CMENSAEPEQSLACQCLV	18	Unmodified	sp|P02754|LACB_BOVIN;CON__P02754;tr|A0A3Q1LYE8|A0A3Q1LYE8_BOVIN;tr|A0A3Q1M701|A0A3Q1M701_BOVIN	2	1063.44	2124.86	39.265	11;21
28	CMENSAEPEQSLACQCLVR	19	Unmodified	sp|P02754|LACB_BOVIN;CON__P02754;tr|A0A3Q1LYE8|A0A3Q1LYE8_BOVIN;tr|A0A3Q1M701|A0A3Q1M701_BOVIN	2	1141.49	2280.96	32.769	11;21
29	CNISCDKFLDDDL	13	Unmodified	CON__P00711;sp|P00711|LALBA_BOVIN;tr|A0A452DI34|A0A452DI34_BOVIN;tr|A0A3Q1MI88|A0A3Q1MI88_BOVIN;tr|A0A3Q1M555|A0A3Q1M555_BOVIN;tr|A0A3Q1LYQ2|A0A3Q1LYQ2_BOVIN	2	807.842	1613.67	37.818	0;19
30	CSEKLDQWLCEK	12	Unmodified	CON__P00711;sp|P00711|LALBA_BOVIN;tr|A0A452DI34|A0A452DI34_BOVIN;tr|A0A3Q1MI88|A0A3Q1MI88_BOVIN	2	798.363	1594.71	28.953	0
31	CSEKLDQWLCEKL	13	Unmodified	CON__P00711;sp|P00711|LALBA_BOVIN;tr|A0A452DI34|A0A452DI34_BOVIN;tr|A0A3Q1MI88|A0A3Q1MI88_BOVIN	3	570.273	1707.8	38.301	0
32	CVVVDVGHDDPEV	13	Unmodified	tr|A0A3Q1M3L6|A0A3Q1M3L6_BOVIN;CON__ENSEMBL:ENSBTAP00000024466;CON__ENSEMBL:ENSBTAP00000024462	2	720.327	1438.64	30.451	20
33	CVVVDVGHDDPEVK	14	Unmodified	tr|A0A3Q1M3L6|A0A3Q1M3L6_BOVIN;CON__ENSEMBL:ENSBTAP00000024466;CON__ENSEMBL:ENSBTAP00000024462	2	784.375	1566.73	23.303	20
34	DALNENKVLVLDTDYK	16	Unmodified	sp|P02754|LACB_BOVIN;CON__P02754;tr|A0A3Q1LYE8|A0A3Q1LYE8_BOVIN;tr|A0A3Q1M701|A0A3Q1M701_BOVIN	2	925.481	1848.95	35.394	11;21
35	DALNENKVLVLDTDYKK	17	Unmodified	sp|P02754|LACB_BOVIN;CON__P02754;tr|A0A3Q1LYE8|A0A3Q1LYE8_BOVIN;tr|A0A3Q1M701|A0A3Q1M701_BOVIN	3	660.021	1977.04	30.796	11;21
36	DCCPPPELPGGPSV	14	Unmodified	tr|A0A3Q1M3L6|A0A3Q1M3L6_BOVIN;CON__ENSEMBL:ENSBTAP00000024466	2	741.324	1480.63	36.685	20
37	DDDLTDDIMCV	11	Oxidation (M)	CON__P00711;sp|P00711|LALBA_BOVIN;tr|A0A452DI34|A0A452DI34_BOVIN;tr|A0A3Q1MI88|A0A3Q1MI88_BOVIN	2	664.255	1326.5	42.673	0
38	DDQNPHSSNICNI	13	Unmodified	CON__P00711;sp|P00711|LALBA_BOVIN;tr|A0A452DI34|A0A452DI34_BOVIN;tr|A0A3Q1MI88|A0A3Q1MI88_BOVIN;tr|A0A3Q1M555|A0A3Q1M555_BOVIN;tr|A0A3Q1LYQ2|A0A3Q1LYQ2_BOVIN	2	757.32	1512.63	22.643	0;19
39	DDQNPHSSNICNISCD	16	Unmodified	CON__P00711;sp|P00711|LALBA_BOVIN;tr|A0A452DI34|A0A452DI34_BOVIN;tr|A0A3Q1MI88|A0A3Q1MI88_BOVIN;tr|A0A3Q1M555|A0A3Q1M555_BOVIN;tr|A0A3Q1LYQ2|A0A3Q1LYQ2_BOVIN	2	938.365	1874.72	23.718	0;19
40	DDQNPHSSNICNISCDK	17	Unmodified	CON__P00711;sp|P00711|LALBA_BOVIN;tr|A0A452DI34|A0A452DI34_BOVIN;tr|A0A3Q1MI88|A0A3Q1MI88_BOVIN;tr|A0A3Q1M555|A0A3Q1M555_BOVIN;tr|A0A3Q1LYQ2|A0A3Q1LYQ2_BOVIN	3	668.611	2002.81	17.578	0;19
41	DDQNPHSSNICNISCDKF	18	Unmodified	CON__P00711;sp|P00711|LALBA_BOVIN;tr|A0A452DI34|A0A452DI34_BOVIN;tr|A0A3Q1MI88|A0A3Q1MI88_BOVIN;tr|A0A3Q1M555|A0A3Q1M555_BOVIN;tr|A0A3Q1LYQ2|A0A3Q1LYQ2_BOVIN	2	1075.95	2149.88	28.026	0;19
42	DDQNPHSSNICNISCDKFLDD	21	Unmodified	CON__P00711;sp|P00711|LALBA_BOVIN;tr|A0A452DI34|A0A452DI34_BOVIN;tr|A0A3Q1MI88|A0A3Q1MI88_BOVIN;tr|A0A3Q1M555|A0A3Q1M555_BOVIN;tr|A0A3Q1LYQ2|A0A3Q1LYQ2_BOVIN	3	832.013	2493.02	34.089	0;19
43	DDQNPHSSNICNISCDKFLDDD	22	Unmodified	CON__P00711;sp|P00711|LALBA_BOVIN;tr|A0A452DI34|A0A452DI34_BOVIN;tr|A0A3Q1MI88|A0A3Q1MI88_BOVIN;tr|A0A3Q1M555|A0A3Q1M555_BOVIN;tr|A0A3Q1LYQ2|A0A3Q1LYQ2_BOVIN	3	870.355	2608.04	34.664	0;19
44	DDQNPHSSNICNISCDKFLDDDL	23	Unmodified	CON__P00711;sp|P00711|LALBA_BOVIN;tr|A0A452DI34|A0A452DI34_BOVIN;tr|A0A3Q1MI88|A0A3Q1MI88_BOVIN;tr|A0A3Q1M555|A0A3Q1M555_BOVIN;tr|A0A3Q1LYQ2|A0A3Q1LYQ2_BOVIN	3	908.05	2721.13	40.208	0;19
45	DIMCVKKILDKVGIN	15	Unmodified	CON__P00711;sp|P00711|LALBA_BOVIN;tr|A0A452DI34|A0A452DI34_BOVIN;tr|A0A3Q1MI88|A0A3Q1MI88_BOVIN	3	582.66	1744.96	44.536	0
46	DKTEIPTINT	10	Unmodified	CON__P02668;sp|P02668|CASK_BOVIN;tr|A0A3Q1M5U9|A0A3Q1M5U9_BOVIN;tr|A0A140T8A9|A0A140T8A9_BOVIN	2	566.298	1130.58	27.85	4;16
47	DLEQISELMIHKLNQ	15	Unmodified	tr|A0A3Q1LSH9|A0A3Q1LSH9_BOVIN;tr|A0A3Q1LMP9|A0A3Q1LMP9_BOVIN;tr|A0A3Q1LPL1|A0A3Q1LPL1_BOVIN;tr|A0A3Q1NNT1|A0A3Q1NNT1_BOVIN;tr|F1MNN5|F1MNN5_BOVIN;tr|A0A3Q1LLD3|A0A3Q1LLD3_BOVIN;tr|A0A3Q1LZG5|A0A3Q1LZG5_BOVIN;tr|A0A3Q1LWJ1|A0A3Q1LWJ1_BOVIN;tr|A0A3Q1M3B2|A0A3Q1M3B2_BOVIN;tr|A0A3Q1MSI9|A0A3Q1MSI9_BOVIN	2	905.972	1809.93	41.057	17
48	EASPEVIESPPEINT	15	Unmodified	tr|A0A3Q1M5U9|A0A3Q1M5U9_BOVIN;tr|A0A140T8A9|A0A140T8A9_BOVIN	2	806.391	1610.77	36.954	16
49	ECCHGDLLECADDR	14	Unmodified	tr|A0A140T897|A0A140T897_BOVIN;sp|P02769|ALBU_BOVIN;CON__P02769;tr|A0A3Q1LNN7|A0A3Q1LNN7_BOVIN;CON__P02768-1	2	875.335	1748.66	22.142	5
50	EDCQSWWEDCRTS	13	Unmodified	sp|P02702|FOLR1_BOVIN;tr|A0A3Q1MRP4|A0A3Q1MRP4_BOVIN;tr|Q0VCN9|Q0VCN9_BOVIN;tr|E1BJL8|E1BJL8_BOVIN;tr|A0A3Q1M762|A0A3Q1M762_BOVIN	2	879.828	1757.64	32.964	10
51	EDSPEVIESPPEINT	15	Unmodified	CON__P02668;sp|P02668|CASK_BOVIN	2	828.386	1654.76	37.731	4
52	EELKPTPEGDLE	12	Unmodified	sp|P02754|LACB_BOVIN;CON__P02754;tr|A0A3Q1LYE8|A0A3Q1LYE8_BOVIN;tr|A0A3Q1M701|A0A3Q1M701_BOVIN	2	678.83	1355.65	24.248	11;21
53	EELKPTPEGDLEI	13	Unmodified	sp|P02754|LACB_BOVIN;CON__P02754;tr|A0A3Q1LYE8|A0A3Q1LYE8_BOVIN;tr|A0A3Q1M701|A0A3Q1M701_BOVIN	2	735.372	1468.73	34.302	11;21
54	EELKPTPEGDLEIL	14	Unmodified	sp|P02754|LACB_BOVIN;CON__P02754;tr|A0A3Q1LYE8|A0A3Q1LYE8_BOVIN;tr|A0A3Q1M701|A0A3Q1M701_BOVIN	2	791.914	1581.81	39.73	11;21
55	EGVINKPEAEMSPQE	15	Unmodified	tr|Q3MHJ4|Q3MHJ4_BOVIN;tr|A0A3Q1MH68|A0A3Q1MH68_BOVIN;tr|A0A3Q1LP01|A0A3Q1LP01_BOVIN;tr|A0A3Q1MFL2|A0A3Q1MFL2_BOVIN	2	829.391	1656.77	24.376	18
56	EKDAIPENLPPLTAD	15	Unmodified	tr|A0A140T897|A0A140T897_BOVIN;sp|P02769|ALBU_BOVIN;CON__P02769;tr|A0A3Q1LNN7|A0A3Q1LNN7_BOVIN	2	811.917	1621.82	36.975	5
57	ELKPTPEGDL	10	Unmodified	sp|P02754|LACB_BOVIN;CON__P02754;tr|A0A3Q1LYE8|A0A3Q1LYE8_BOVIN;tr|A0A3Q1M701|A0A3Q1M701_BOVIN	2	549.788	1097.56	23.72	11;21
58	ELKPTPEGDLE	11	Unmodified	sp|P02754|LACB_BOVIN;CON__P02754;tr|A0A3Q1LYE8|A0A3Q1LYE8_BOVIN;tr|A0A3Q1M701|A0A3Q1M701_BOVIN	2	614.309	1226.6	22.903	11;21
59	ELKPTPEGDLEI	12	Unmodified	sp|P02754|LACB_BOVIN;CON__P02754;tr|A0A3Q1LYE8|A0A3Q1LYE8_BOVIN;tr|A0A3Q1M701|A0A3Q1M701_BOVIN	2	670.851	1339.69	33.571	11;21
60	ELKPTPEGDLEIL	13	Unmodified	sp|P02754|LACB_BOVIN;CON__P02754;tr|A0A3Q1LYE8|A0A3Q1LYE8_BOVIN;tr|A0A3Q1M701|A0A3Q1M701_BOVIN	2	727.393	1452.77	39.596	11;21
61	ELLGCELNGCTEPL	14	Unmodified	tr|G3MYW7|G3MYW7_BOVIN;sp|Q95114|MFGM_BOVIN;tr|F1MXX6|F1MXX6_BOVIN	2	802.868	1603.72	44.689	15
62	ESPPEINT	8	Unmodified	CON__P02668;sp|P02668|CASK_BOVIN;tr|A0A3Q1M5U9|A0A3Q1M5U9_BOVIN;tr|A0A140T8A9|A0A140T8A9_BOVIN	2	443.711	885.408	21.464	4;16
63	EVDDEALEKFDK	12	Unmodified	sp|P02754|LACB_BOVIN;CON__P02754;tr|A0A3Q1LYE8|A0A3Q1LYE8_BOVIN;tr|A0A3Q1M701|A0A3Q1M701_BOVIN	2	719.341	1436.67	27.054	11;21
64	EVIESPPEINT	11	Unmodified	CON__P02668;sp|P02668|CASK_BOVIN;tr|A0A3Q1M5U9|A0A3Q1M5U9_BOVIN;tr|A0A140T8A9|A0A140T8A9_BOVIN	2	614.309	1226.6	33.265	4;16
65	FCMENSAEPEQSLAC	15	Unmodified	sp|P02754|LACB_BOVIN;CON__P02754;tr|A0A3Q1LYE8|A0A3Q1LYE8_BOVIN;tr|A0A3Q1M701|A0A3Q1M701_BOVIN	2	886.85	1771.69	35.501	11;21
66	FKDLGEEHFKG	11	Unmodified	tr|A0A140T897|A0A140T897_BOVIN;sp|P02769|ALBU_BOVIN;CON__P02769;tr|A0A3Q1LNN7|A0A3Q1LNN7_BOVIN	3	436.219	1305.64	17.467	5
67	FLDDDLTDD	9	Unmodified	CON__P00711;sp|P00711|LALBA_BOVIN;tr|A0A452DI34|A0A452DI34_BOVIN;tr|A0A3Q1MI88|A0A3Q1MI88_BOVIN;tr|A0A3Q1M555|A0A3Q1M555_BOVIN;tr|A0A3Q1LYQ2|A0A3Q1LYQ2_BOVIN	2	534.722	1067.43	40.257	0;19
68	FLDDDLTDDILH	12	Unmodified	tr|A0A3Q1M555|A0A3Q1M555_BOVIN;tr|A0A3Q1LYQ2|A0A3Q1LYQ2_BOVIN	2	716.336	1430.66	48.66	19
69	FLDDDLTDDIM	11	Oxidation (M)	CON__P00711;sp|P00711|LALBA_BOVIN;tr|A0A452DI34|A0A452DI34_BOVIN;tr|A0A3Q1MI88|A0A3Q1MI88_BOVIN	2	664.782	1327.55	45.518	0
70	FLDDDLTDDIMC	12	Oxidation (M)	CON__P00711;sp|P00711|LALBA_BOVIN;tr|A0A452DI34|A0A452DI34_BOVIN;tr|A0A3Q1MI88|A0A3Q1MI88_BOVIN	2	744.797	1487.58	45.865	0
71	FLDDDLTDDIMCV	13	Oxidation (M)	CON__P00711;sp|P00711|LALBA_BOVIN;tr|A0A452DI34|A0A452DI34_BOVIN;tr|A0A3Q1MI88|A0A3Q1MI88_BOVIN	2	794.331	1586.65	50.936	0
72	FLDDDLTDDIMCVK	14	Unmodified	CON__P00711;sp|P00711|LALBA_BOVIN;tr|A0A452DI34|A0A452DI34_BOVIN;tr|A0A3Q1MI88|A0A3Q1MI88_BOVIN	2	850.381	1698.75	48.103	0
73	FNPTQLEEQCHI	12	Unmodified	sp|P02754|LACB_BOVIN;CON__P02754	2	758.348	1514.68	96.473	11
74	FPPSTEELNGNK	12	Unmodified	tr|F1MLW7|F1MLW7_BOVIN;CON__Q1RMN8;tr|F1N160|F1N160_BOVIN	2	666.825	1331.64	22.077	8
75	FQSEEQQQTEDEL	13	Unmodified	CON__P02666;sp|P02666|CASB_BOVIN;tr|A0A452DHW7|A0A452DHW7_BOVIN	2	805.844	1609.67	28.148	22;3
76	FQSEEQQQTEDELQDK	16	Unmodified	CON__P02666;sp|P02666|CASB_BOVIN;tr|A0A452DHW7|A0A452DHW7_BOVIN	2	991.435	1980.85	23.886	22;3
77	FSQSCAPGADPK	12	Unmodified	sp|P24627|TRFL_BOVIN	2	632.785	1263.56	13.754	12
78	FTSHIESEEMHDAPK	15	Unmodified	CON__P31096;sp|P31096|OSTP_BOVIN;tr|A0A3Q1MVC9|A0A3Q1MVC9_BOVIN;tr|F1MI46|F1MI46_BOVIN;tr|A0A3Q1LZU0|A0A3Q1LZU0_BOVIN	3	586.598	1756.77	17.533	6
79	GGVSLPEWVCT	11	Unmodified	CON__P00711;sp|P00711|LALBA_BOVIN;tr|A0A452DI34|A0A452DI34_BOVIN;tr|A0A3Q1MI88|A0A3Q1MI88_BOVIN;tr|A0A3Q1M555|A0A3Q1M555_BOVIN;tr|A0A3Q1LYQ2|A0A3Q1LYQ2_BOVIN	2	602.787	1203.56	46.383	0;19
80	GGVSLPEWVCTT	12	Unmodified	CON__P00711;sp|P00711|LALBA_BOVIN;tr|A0A452DI34|A0A452DI34_BOVIN;tr|A0A3Q1MI88|A0A3Q1MI88_BOVIN;tr|A0A3Q1M555|A0A3Q1M555_BOVIN;tr|A0A3Q1LYQ2|A0A3Q1LYQ2_BOVIN	2	653.311	1304.61	46.107	0;19
81	GGVSLPEWVCTTFH	14	Unmodified	CON__P00711;sp|P00711|LALBA_BOVIN;tr|A0A452DI34|A0A452DI34_BOVIN;tr|A0A3Q1MI88|A0A3Q1MI88_BOVIN;tr|A0A3Q1M555|A0A3Q1M555_BOVIN;tr|A0A3Q1LYQ2|A0A3Q1LYQ2_BOVIN	2	795.374	1588.73	49.734	0;19
82	GGVSLPEWVCTTFHTSG	17	Unmodified	CON__P00711;sp|P00711|LALBA_BOVIN;tr|A0A452DI34|A0A452DI34_BOVIN;tr|A0A3Q1MI88|A0A3Q1MI88_BOVIN;tr|A0A3Q1M555|A0A3Q1M555_BOVIN;tr|A0A3Q1LYQ2|A0A3Q1LYQ2_BOVIN	2	917.925	1833.84	50.419	0;19
83	GLDIQKVAGTW	11	Unmodified	sp|P02754|LACB_BOVIN;CON__P02754;tr|A0A3Q1LYE8|A0A3Q1LYE8_BOVIN;tr|A0A3Q1M701|A0A3Q1M701_BOVIN	2	594.325	1186.63	39.634	11;21
84	GLDIQKVAGTWYSLAMAASDISL	23	Unmodified	sp|P02754|LACB_BOVIN;CON__P02754;tr|A0A3Q1LYE8|A0A3Q1LYE8_BOVIN;tr|A0A3Q1M701|A0A3Q1M701_BOVIN	2	1205.62	2409.22	70.114	11;21
85	GLDIQKVAGTWYSLAMAASDISLL	24	Unmodified	sp|P02754|LACB_BOVIN;CON__P02754;tr|A0A3Q1LYE8|A0A3Q1LYE8_BOVIN;tr|A0A3Q1M701|A0A3Q1M701_BOVIN	2	1262.16	2522.31	73.973	11;21
86	GYGGVSLPEWVCT	13	Unmodified	CON__P00711;sp|P00711|LALBA_BOVIN;tr|A0A452DI34|A0A452DI34_BOVIN;tr|A0A3Q1MI88|A0A3Q1MI88_BOVIN;tr|A0A3Q1M555|A0A3Q1M555_BOVIN;tr|A0A3Q1LYQ2|A0A3Q1LYQ2_BOVIN	2	712.829	1423.64	49.751	0;19
87	HIRLSFNPTQLEEQCHI	17	Unmodified	sp|P02754|LACB_BOVIN;CON__P02754	3	708.021	2121.04	36.73	11
88	HNSLPQNIPPLTQT	14	Unmodified	tr|A0A452DHW7|A0A452DHW7_BOVIN	2	780.412	1558.81	32.332	22
89	IASGEPTSTPTIE	13	Unmodified	tr|A0A3Q1M5U9|A0A3Q1M5U9_BOVIN;tr|A0A140T8A9|A0A140T8A9_BOVIN	2	651.825	1301.64	26.558	16
90	IASGEPTSTPTTE	13	Unmodified	CON__P02668;sp|P02668|CASK_BOVIN	2	645.807	1289.6	18.644	4
91	ICNISCDKFLDDDL	14	Unmodified	CON__P00711;sp|P00711|LALBA_BOVIN;tr|A0A452DI34|A0A452DI34_BOVIN;tr|A0A3Q1MI88|A0A3Q1MI88_BOVIN;tr|A0A3Q1M555|A0A3Q1M555_BOVIN;tr|A0A3Q1LYQ2|A0A3Q1LYQ2_BOVIN	2	864.384	1726.75	39.65	0;19
92	IDALNENK	8	Unmodified	sp|P02754|LACB_BOVIN;CON__P02754;tr|A0A3Q1LYE8|A0A3Q1LYE8_BOVIN;tr|A0A3Q1M701|A0A3Q1M701_BOVIN	2	458.74	915.466	13.565	11;21
93	IDALNENKVLVLDTDYK	17	Unmodified	sp|P02754|LACB_BOVIN;CON__P02754;tr|A0A3Q1LYE8|A0A3Q1LYE8_BOVIN;tr|A0A3Q1M701|A0A3Q1M701_BOVIN	2	982.023	1962.03	37.211	11;21
94	ILDKVGIN	8	Unmodified	CON__P00711;sp|P00711|LALBA_BOVIN;tr|A0A452DI34|A0A452DI34_BOVIN;tr|A0A3Q1MI88|A0A3Q1MI88_BOVIN;tr|A0A3Q1M555|A0A3Q1M555_BOVIN;tr|A0A3Q1LYQ2|A0A3Q1LYQ2_BOVIN	2	436.266	870.517	24.054	0;19
95	ILDKVGINYWLAHK	14	Unmodified	CON__P00711;sp|P00711|LALBA_BOVIN;tr|A0A452DI34|A0A452DI34_BOVIN	3	557.319	1668.94	36.219	0
96	ILNKPEDETHL	11	Unmodified	sp|P80195|GLCM1_BOVIN	2	654.843	1307.67	19.453	14
97	IMCVKKILDKVGIN	14	Unmodified	CON__P00711;sp|P00711|LALBA_BOVIN;tr|A0A452DI34|A0A452DI34_BOVIN;tr|A0A3Q1MI88|A0A3Q1MI88_BOVIN	2	815.973	1629.93	36.216	0
98	IMCVKKILDKVGINY	15	Unmodified	CON__P00711;sp|P00711|LALBA_BOVIN;tr|A0A452DI34|A0A452DI34_BOVIN;tr|A0A3Q1MI88|A0A3Q1MI88_BOVIN	3	598.672	1792.99	39.99	0
99	IVMGIPVPFPIPESDGC	17	Unmodified	sp|P79345|NPC2_BOVIN	2	914.455	1826.89	60.943	13
100	IVQNNDSTE	9	Unmodified	CON__P00711;sp|P00711|LALBA_BOVIN;tr|A0A452DI34|A0A452DI34_BOVIN;tr|A0A3Q1MI88|A0A3Q1MI88_BOVIN;tr|A0A3Q1M555|A0A3Q1M555_BOVIN;tr|A0A3Q1LYQ2|A0A3Q1LYQ2_BOVIN	2	510.236	1018.46	10.85	0;19
101	IWCKDDQNPHSS	12	Unmodified	CON__P00711;sp|P00711|LALBA_BOVIN;tr|A0A452DI34|A0A452DI34_BOVIN;tr|A0A3Q1MI88|A0A3Q1MI88_BOVIN;tr|A0A3Q1M555|A0A3Q1M555_BOVIN;tr|A0A3Q1LYQ2|A0A3Q1LYQ2_BOVIN	2	743.823	1485.63	11.989	0;19
102	IWCKDDQNPHSSNI	14	Unmodified	CON__P00711;sp|P00711|LALBA_BOVIN;tr|A0A452DI34|A0A452DI34_BOVIN;tr|A0A3Q1MI88|A0A3Q1MI88_BOVIN;tr|A0A3Q1M555|A0A3Q1M555_BOVIN;tr|A0A3Q1LYQ2|A0A3Q1LYQ2_BOVIN	2	857.386	1712.76	17.552	0;19
103	IWCKDDQNPHSSNIC	15	Unmodified	CON__P00711;sp|P00711|LALBA_BOVIN;tr|A0A452DI34|A0A452DI34_BOVIN;tr|A0A3Q1MI88|A0A3Q1MI88_BOVIN;tr|A0A3Q1M555|A0A3Q1M555_BOVIN;tr|A0A3Q1LYQ2|A0A3Q1LYQ2_BOVIN	2	937.401	1872.79	17.965	0;19
104	IWCKDDQNPHSSNICN	16	Unmodified	CON__P00711;sp|P00711|LALBA_BOVIN;tr|A0A452DI34|A0A452DI34_BOVIN;tr|A0A3Q1MI88|A0A3Q1MI88_BOVIN;tr|A0A3Q1M555|A0A3Q1M555_BOVIN;tr|A0A3Q1LYQ2|A0A3Q1LYQ2_BOVIN	2	994.423	1986.83	17.338	0;19
105	IWCKDDQNPHSSNICNI	17	Unmodified	CON__P00711;sp|P00711|LALBA_BOVIN;tr|A0A452DI34|A0A452DI34_BOVIN;tr|A0A3Q1MI88|A0A3Q1MI88_BOVIN;tr|A0A3Q1M555|A0A3Q1M555_BOVIN;tr|A0A3Q1LYQ2|A0A3Q1LYQ2_BOVIN	2	1050.96	2099.92	25.333	0;19
106	IWCKDDQNPHSSNICNISCDK	21	Unmodified	CON__P00711;sp|P00711|LALBA_BOVIN;tr|A0A452DI34|A0A452DI34_BOVIN;tr|A0A3Q1MI88|A0A3Q1MI88_BOVIN;tr|A0A3Q1M555|A0A3Q1M555_BOVIN;tr|A0A3Q1LYQ2|A0A3Q1LYQ2_BOVIN	2	1296.06	2590.1	21.65	0;19
107	KDDQNPHSSNICNISCDK	18	Unmodified	CON__P00711;sp|P00711|LALBA_BOVIN;tr|A0A452DI34|A0A452DI34_BOVIN;tr|A0A3Q1MI88|A0A3Q1MI88_BOVIN;tr|A0A3Q1M555|A0A3Q1M555_BOVIN;tr|A0A3Q1LYQ2|A0A3Q1LYQ2_BOVIN	3	711.309	2130.91	13.721	0;19
108	KECCHGDLLECADDR	15	Unmodified	tr|A0A140T897|A0A140T897_BOVIN;sp|P02769|ALBU_BOVIN;CON__P02769;tr|A0A3Q1LNN7|A0A3Q1LNN7_BOVIN	3	626.591	1876.75	17.166	5
109	KIDALNENK	9	Unmodified	sp|P02754|LACB_BOVIN;CON__P02754;tr|A0A3Q1LYE8|A0A3Q1LYE8_BOVIN;tr|A0A3Q1M701|A0A3Q1M701_BOVIN	2	522.788	1043.56	11.032	11;21
110	KIDALNENKVLV	12	Unmodified	sp|P02754|LACB_BOVIN;CON__P02754;tr|A0A3Q1LYE8|A0A3Q1LYE8_BOVIN;tr|A0A3Q1M701|A0A3Q1M701_BOVIN	2	678.398	1354.78	26.998	11;21
111	KIDALNENKVLVLDTDYK	18	Unmodified	sp|P02754|LACB_BOVIN;CON__P02754;tr|A0A3Q1LYE8|A0A3Q1LYE8_BOVIN;tr|A0A3Q1M701|A0A3Q1M701_BOVIN	3	697.716	2090.13	33.268	11;21
112	KIDALNENKVLVLDTDYKK	19	Unmodified	sp|P02754|LACB_BOVIN;CON__P02754;tr|A0A3Q1LYE8|A0A3Q1LYE8_BOVIN;tr|A0A3Q1M701|A0A3Q1M701_BOVIN	3	740.414	2218.22	28.622	11;21
113	KIDALNENKVLVLDTDYKKY	20	Unmodified	sp|P02754|LACB_BOVIN;CON__P02754;tr|A0A3Q1LYE8|A0A3Q1LYE8_BOVIN;tr|A0A3Q1M701|A0A3Q1M701_BOVIN	4	596.328	2381.28	32.965	11;21
114	KNQDKTEIPTINT	13	Unmodified	CON__P02668;sp|P02668|CASK_BOVIN;tr|A0A3Q1M5U9|A0A3Q1M5U9_BOVIN;tr|A0A140T8A9|A0A140T8A9_BOVIN	2	751.396	1500.78	19.885	4;16
115	KYLLFCMENSAEPEQS	16	Unmodified	sp|P02754|LACB_BOVIN;CON__P02754;tr|A0A3Q1LYE8|A0A3Q1LYE8_BOVIN;tr|A0A3Q1M701|A0A3Q1M701_BOVIN	2	973.437	1944.86	39.567	11;21
116	KYLLFCMENSAEPEQSLACQCLVR	24	Unmodified	sp|P02754|LACB_BOVIN;CON__P02754;tr|A0A3Q1LYE8|A0A3Q1LYE8_BOVIN;tr|A0A3Q1M701|A0A3Q1M701_BOVIN	3	982.792	2945.35	44.36	11;21
117	LCALCAGDDQGLDK	14	Unmodified	sp|P24627|TRFL_BOVIN	2	768.345	1534.68	26.325	12
118	LCSEKLDQWLCEKL	14	Unmodified	CON__P00711;sp|P00711|LALBA_BOVIN;tr|A0A452DI34|A0A452DI34_BOVIN;tr|A0A3Q1MI88|A0A3Q1MI88_BOVIN	3	607.967	1820.88	42.08	0
119	LDDDLTDDIMCV	12	Oxidation (M)	CON__P00711;sp|P00711|LALBA_BOVIN;tr|A0A452DI34|A0A452DI34_BOVIN;tr|A0A3Q1MI88|A0A3Q1MI88_BOVIN	2	720.797	1439.58	45.196	0
120	LFCMENSAEPEQSLACQCLV	20	Unmodified	sp|P02754|LACB_BOVIN;CON__P02754;tr|A0A3Q1LYE8|A0A3Q1LYE8_BOVIN;tr|A0A3Q1M701|A0A3Q1M701_BOVIN	2	1193.51	2385.01	48.957	11;21
121	LGEHNIDVLEGNEQFINAA	19	Unmodified	CON__P00761	2	1042.01	2082	42.993	1
122	LGEHNIDVLEGNEQFINAAK	20	Unmodified	CON__P00761	3	737.706	2210.1	37.769	1
123	LIVTQTMK	8	Oxidation (M)	sp|P02754|LACB_BOVIN;CON__P02754;tr|A0A3Q1LYE8|A0A3Q1LYE8_BOVIN;tr|A0A3Q1M701|A0A3Q1M701_BOVIN	2	475.273	948.531	2.9877	11;21
124	LIVTQTMKGLDIQKVAGT	18	Unmodified	sp|P02754|LACB_BOVIN;CON__P02754;tr|A0A3Q1LYE8|A0A3Q1LYE8_BOVIN;tr|A0A3Q1M701|A0A3Q1M701_BOVIN	3	639.368	1915.08	37.551	11;21
125	LIVTQTMKGLDIQKVAGTW	19	Unmodified	sp|P02754|LACB_BOVIN;CON__P02754;tr|A0A3Q1LYE8|A0A3Q1LYE8_BOVIN;tr|A0A3Q1M701|A0A3Q1M701_BOVIN	3	701.394	2101.16	45.188	11;21
126	LKECCDKPLLEK	12	Unmodified	tr|A0A140T897|A0A140T897_BOVIN;sp|P02769|ALBU_BOVIN;CON__P02769;tr|A0A3Q1LNN7|A0A3Q1LNN7_BOVIN	2	766.894	1531.77	13.457	5
127	LKPDPNTLCDEF	12	Unmodified	tr|A0A140T897|A0A140T897_BOVIN;sp|P02769|ALBU_BOVIN;CON__P02769;tr|A0A3Q1LNN7|A0A3Q1LNN7_BOVIN	2	724.84	1447.67	34.807	5
128	LLFCMENSAEPEQSLACQC	19	Unmodified	sp|P02754|LACB_BOVIN;CON__P02754;tr|A0A3Q1LYE8|A0A3Q1LYE8_BOVIN;tr|A0A3Q1M701|A0A3Q1M701_BOVIN	2	1143.98	2285.94	47.003	11;21
129	LLFCMENSAEPEQSLACQCL	20	Unmodified	sp|P02754|LACB_BOVIN;CON__P02754;tr|A0A3Q1LYE8|A0A3Q1LYE8_BOVIN;tr|A0A3Q1M701|A0A3Q1M701_BOVIN	2	1200.52	2399.03	51.546	11;21
130	LLFCMENSAEPEQSLACQCLV	21	Unmodified	sp|P02754|LACB_BOVIN;CON__P02754;tr|A0A3Q1LYE8|A0A3Q1LYE8_BOVIN;tr|A0A3Q1M701|A0A3Q1M701_BOVIN	2	1250.05	2498.09	54.267	11;21
131	LLFCMENSAEPEQSLACQCLVR	22	Unmodified	sp|P02754|LACB_BOVIN;CON__P02754;tr|A0A3Q1LYE8|A0A3Q1LYE8_BOVIN;tr|A0A3Q1M701|A0A3Q1M701_BOVIN	2	1328.11	2654.2	45.868	11;21
132	LPVKNEYPSIKV	12	Unmodified	sp|P79345|NPC2_BOVIN	3	462.938	1385.79	27.646	13
133	LQKWENGECAQK	12	Unmodified	sp|P02754|LACB_BOVIN;CON__P02754;tr|A0A3Q1M701|A0A3Q1M701_BOVIN	2	745.856	1489.7	12.158	11;21
134	LQKWENGECAQKK	13	Unmodified	sp|P02754|LACB_BOVIN;CON__P02754;tr|A0A3Q1M701|A0A3Q1M701_BOVIN	3	540.272	1617.79	10.739	11;21
135	LSFNPTQL	8	Unmodified	sp|P02754|LACB_BOVIN;CON__P02754;tr|A0A3Q1LYE8|A0A3Q1LYE8_BOVIN;tr|A0A3Q1M701|A0A3Q1M701_BOVIN	2	460.248	918.481	41.473	11;21
136	LSFNPTQLEEQ	11	Unmodified	sp|P02754|LACB_BOVIN;CON__P02754	2	653.32	1304.62	41.041	11
137	LSFNPTQLEEQC	12	Unmodified	sp|P02754|LACB_BOVIN;CON__P02754	2	733.335	1464.66	42.285	11
138	LSFNPTQLEEQCH	13	Unmodified	sp|P02754|LACB_BOVIN;CON__P02754	3	534.912	1601.71	36.337	11
139	LSFNPTQLEEQCHI	14	Unmodified	sp|P02754|LACB_BOVIN;CON__P02754	2	858.407	1714.8	37.995	11
140	LSHKDDSPDLPK	12	Unmodified	tr|A0A140T897|A0A140T897_BOVIN;sp|P02769|ALBU_BOVIN;CON__P02769;tr|A0A3Q1LNN7|A0A3Q1LNN7_BOVIN	3	451.233	1350.68	11.807	5
141	LVRTPEVDDEALEKFDK	17	Unmodified	sp|P02754|LACB_BOVIN;CON__P02754;tr|A0A3Q1LYE8|A0A3Q1LYE8_BOVIN;tr|A0A3Q1M701|A0A3Q1M701_BOVIN	3	668.681	2003.02	31.649	11;21
142	MAASDISLLDAQSAPLRV	18	Unmodified	sp|P02754|LACB_BOVIN;CON__P02754;tr|A0A3Q1LYE8|A0A3Q1LYE8_BOVIN;tr|A0A3Q1M701|A0A3Q1M701_BOVIN	2	929.491	1856.97	45.595	11;21
143	NENKVLVLDTDY	12	Unmodified	sp|P02754|LACB_BOVIN;CON__P02754;tr|A0A3Q1LYE8|A0A3Q1LYE8_BOVIN;tr|A0A3Q1M701|A0A3Q1M701_BOVIN	2	711.859	1421.7	34.596	11;21
144	NENKVLVLDTDYKK	14	Unmodified	sp|P02754|LACB_BOVIN;CON__P02754;tr|A0A3Q1LYE8|A0A3Q1LYE8_BOVIN;tr|A0A3Q1M701|A0A3Q1M701_BOVIN	3	560.305	1677.89	20.416	11;21
145	NICNISCDKFLDDD	14	Unmodified	CON__P00711;sp|P00711|LALBA_BOVIN;tr|A0A452DI34|A0A452DI34_BOVIN;tr|A0A3Q1MI88|A0A3Q1MI88_BOVIN;tr|A0A3Q1M555|A0A3Q1M555_BOVIN;tr|A0A3Q1LYQ2|A0A3Q1LYQ2_BOVIN	2	864.864	1727.71	36.121	0;19
146	NICNISCDKFLDDDL	15	Unmodified	CON__P00711;sp|P00711|LALBA_BOVIN;tr|A0A452DI34|A0A452DI34_BOVIN;tr|A0A3Q1MI88|A0A3Q1MI88_BOVIN;tr|A0A3Q1M555|A0A3Q1M555_BOVIN;tr|A0A3Q1LYQ2|A0A3Q1LYQ2_BOVIN	2	921.406	1840.8	42.235	0;19
147	NICNISCDKFLDDDLTD	17	Unmodified	CON__P00711;sp|P00711|LALBA_BOVIN;tr|A0A452DI34|A0A452DI34_BOVIN;tr|A0A3Q1MI88|A0A3Q1MI88_BOVIN;tr|A0A3Q1M555|A0A3Q1M555_BOVIN;tr|A0A3Q1LYQ2|A0A3Q1LYQ2_BOVIN	2	1029.44	2056.87	41.832	0;19
148	NICNISCDKFLDDDLTDD	18	Unmodified	CON__P00711;sp|P00711|LALBA_BOVIN;tr|A0A452DI34|A0A452DI34_BOVIN;tr|A0A3Q1MI88|A0A3Q1MI88_BOVIN;tr|A0A3Q1M555|A0A3Q1M555_BOVIN;tr|A0A3Q1LYQ2|A0A3Q1LYQ2_BOVIN	2	1086.96	2171.9	41.759	0;19
149	NIPPLTQTPVVVPPFLQPEV	20	Unmodified	CON__P02666;sp|P02666|CASB_BOVIN;tr|A0A452DHW7|A0A452DHW7_BOVIN	2	1093.12	2184.22	60.797	22;3
150	NISCDKFLDDDLTDD	15	Unmodified	CON__P00711;sp|P00711|LALBA_BOVIN;tr|A0A452DI34|A0A452DI34_BOVIN;tr|A0A3Q1MI88|A0A3Q1MI88_BOVIN;tr|A0A3Q1M555|A0A3Q1M555_BOVIN;tr|A0A3Q1LYQ2|A0A3Q1LYQ2_BOVIN	2	893.378	1784.74	37.98	0;19
151	NLENTVKETIKYL	13	Unmodified	sp|P80195|GLCM1_BOVIN	3	522.291	1563.85	44.617	14
152	NPTQLEEQCH	10	Unmodified	sp|P02754|LACB_BOVIN;CON__P02754	2	628.272	1254.53	14.299	11
153	NQDKTEIPTIN	11	Unmodified	CON__P02668;sp|P02668|CASK_BOVIN;tr|A0A3Q1M5U9|A0A3Q1M5U9_BOVIN;tr|A0A140T8A9|A0A140T8A9_BOVIN	2	636.825	1271.64	24.007	4;16
154	NQDKTEIPTINT	12	Unmodified	CON__P02668;sp|P02668|CASK_BOVIN;tr|A0A3Q1M5U9|A0A3Q1M5U9_BOVIN;tr|A0A140T8A9|A0A140T8A9_BOVIN	2	687.349	1372.68	25.579	4;16
155	NWGEGWGFMPSDR	13	Unmodified	CON__Q3MHH8;tr|F1MJQ3|F1MJQ3_BOVIN	2	769.828	1537.64	44.716	9
156	PEVDDEALEKFDK	13	Unmodified	sp|P02754|LACB_BOVIN;CON__P02754;tr|A0A3Q1LYE8|A0A3Q1LYE8_BOVIN;tr|A0A3Q1M701|A0A3Q1M701_BOVIN	3	512.247	1533.72	28.857	11;21
157	PEVIESPPEINT	12	Unmodified	CON__P02668;sp|P02668|CASK_BOVIN;tr|A0A3Q1M5U9|A0A3Q1M5U9_BOVIN;tr|A0A140T8A9|A0A140T8A9_BOVIN	2	662.835	1323.66	34.606	4;16
158	PEWVCTTFHTSG	12	Unmodified	CON__P00711;sp|P00711|LALBA_BOVIN;tr|A0A452DI34|A0A452DI34_BOVIN;tr|A0A3Q1MI88|A0A3Q1MI88_BOVIN;tr|A0A3Q1M555|A0A3Q1M555_BOVIN;tr|A0A3Q1LYQ2|A0A3Q1LYQ2_BOVIN	2	711.311	1420.61	33.079	0;19
159	PEWVCTTFHTSGYDTQA	17	Unmodified	CON__P00711;sp|P00711|LALBA_BOVIN;tr|A0A452DI34|A0A452DI34_BOVIN;tr|A0A3Q1MI88|A0A3Q1MI88_BOVIN;tr|A0A3Q1M555|A0A3Q1M555_BOVIN;tr|A0A3Q1LYQ2|A0A3Q1LYQ2_BOVIN	2	1000.43	1998.84	36.892	0;19
160	PFPGPIHNSLPQ	12	Unmodified	tr|A0A452DHW7|A0A452DHW7_BOVIN	2	652.343	1302.67	31.22	22
161	PFPGPIHNSLPQNIPPLTQT	20	Unmodified	tr|A0A452DHW7|A0A452DHW7_BOVIN	3	723.388	2167.14	42.735	22
162	PHSSNICNISCDKFLDD	17	Unmodified	CON__P00711;sp|P00711|LALBA_BOVIN;tr|A0A452DI34|A0A452DI34_BOVIN;tr|A0A3Q1MI88|A0A3Q1MI88_BOVIN;tr|A0A3Q1M555|A0A3Q1M555_BOVIN;tr|A0A3Q1LYQ2|A0A3Q1LYQ2_BOVIN	2	1011.44	2020.86	30.863	0;19
163	PLRVYVEELKPTPEGDLEIL	20	Unmodified	sp|P02754|LACB_BOVIN;CON__P02754;tr|A0A3Q1LYE8|A0A3Q1LYE8_BOVIN;tr|A0A3Q1M701|A0A3Q1M701_BOVIN	2	1155.63	2309.25	59.762	11;21
164	PQNIPPLTQTPVVVPPFLQPEV	22	Unmodified	CON__P02666;sp|P02666|CASB_BOVIN;tr|A0A452DHW7|A0A452DHW7_BOVIN	3	804.118	2409.33	59.849	22;3
165	PTQLEEQCHI	10	Unmodified	sp|P02754|LACB_BOVIN;CON__P02754	2	627.793	1253.57	20.447	11
166	PVVVPPFLQPEV	12	Unmodified	CON__P02666;sp|P02666|CASB_BOVIN;tr|A0A452DHW7|A0A452DHW7_BOVIN	2	660.882	1319.75	52.927	22;3
167	PVVVPPFLQPEVM	13	Oxidation (M)	CON__P02666;sp|P02666|CASB_BOVIN;tr|A0A452DHW7|A0A452DHW7_BOVIN	2	734.399	1466.78	52.118	22;3
168	PVVVPPFLQPEVMG	14	Oxidation (M)	CON__P02666;sp|P02666|CASB_BOVIN;tr|A0A452DHW7|A0A452DHW7_BOVIN	2	762.91	1523.81	51.711	22;3
169	PVVVPPFLQPEVMGV	15	Oxidation (M)	CON__P02666;sp|P02666|CASB_BOVIN;tr|A0A452DHW7|A0A452DHW7_BOVIN	2	812.444	1622.87	55.443	22;3
170	PVVVPPFLQPEVMGVS	16	Oxidation (M)	CON__P02666;sp|P02666|CASB_BOVIN;tr|A0A452DHW7|A0A452DHW7_BOVIN	3	570.976	1709.91	53.586	22;3
171	QDKTEIPTINT	11	Unmodified	CON__P02668;sp|P02668|CASK_BOVIN;tr|A0A3Q1M5U9|A0A3Q1M5U9_BOVIN;tr|A0A140T8A9|A0A140T8A9_BOVIN	2	630.328	1258.64	26.352	4;16
172	QECCQAEDKGACLLPK	16	Unmodified	tr|A0A140T897|A0A140T897_BOVIN;sp|P02769|ALBU_BOVIN;CON__P02769;tr|A0A3Q1LNN7|A0A3Q1LNN7_BOVIN	3	636.287	1905.84	21.682	5
173	QLEEPGSLGPSGDR	14	Unmodified	tr|A0A3Q1M701|A0A3Q1M701_BOVIN	2	721.35	1440.68	22.983	21
174	QSEEQQQTEDELQDK	15	Unmodified	CON__P02666;sp|P02666|CASB_BOVIN;tr|A0A452DHW7|A0A452DHW7_BOVIN	2	917.9	1833.79	19.123	22;3
175	QSLVYPFPGPIHN	13	Unmodified	tr|A0A452DHW7|A0A452DHW7_BOVIN	2	734.883	1467.75	39.763	22
176	QSLVYPFPGPIPNS	14	Unmodified	CON__P02666;sp|P02666|CASB_BOVIN	2	758.396	1514.78	48.817	3
177	RLSFNPTQLEEQC	13	Unmodified	sp|P02754|LACB_BOVIN;CON__P02754	2	811.386	1620.76	36.123	11
178	RLSFNPTQLEEQCHI	15	Unmodified	sp|P02754|LACB_BOVIN;CON__P02754	3	624.64	1870.9	36.184	11
179	RTPEVDDEALEK	12	Unmodified	sp|P02754|LACB_BOVIN;CON__P02754;tr|A0A3Q1LYE8|A0A3Q1LYE8_BOVIN;tr|A0A3Q1M701|A0A3Q1M701_BOVIN	3	467.9	1400.68	17.492	11;21
180	RTPEVDDEALEKFDK	15	Unmodified	sp|P02754|LACB_BOVIN;CON__P02754;tr|A0A3Q1LYE8|A0A3Q1LYE8_BOVIN;tr|A0A3Q1M701|A0A3Q1M701_BOVIN	3	597.963	1790.87	26.509	11;21
181	RTPEVDDEALEKFDKA	16	Unmodified	sp|P02754|LACB_BOVIN;CON__P02754;tr|A0A3Q1LYE8|A0A3Q1LYE8_BOVIN;tr|A0A3Q1M701|A0A3Q1M701_BOVIN	3	621.643	1861.91	27.928	11;21
182	RVYVEELKPTPEGDLEILLQK	21	Unmodified	sp|P02754|LACB_BOVIN;CON__P02754;tr|A0A3Q1LYE8|A0A3Q1LYE8_BOVIN;tr|A0A3Q1M701|A0A3Q1M701_BOVIN	3	823.791	2468.35	42.326	11;21
183	SCAAAGTECLISGWGNT	17	Unmodified	CON__P00761	2	877.877	1753.74	43.079	1
184	SCAAAGTECLISGWGNTK	18	Unmodified	CON__P00761	2	941.925	1881.83	35.194	1
185	SCDKFLDDDL	10	Unmodified	CON__P00711;sp|P00711|LALBA_BOVIN;tr|A0A452DI34|A0A452DI34_BOVIN;tr|A0A3Q1MI88|A0A3Q1MI88_BOVIN;tr|A0A3Q1M555|A0A3Q1M555_BOVIN;tr|A0A3Q1LYQ2|A0A3Q1LYQ2_BOVIN	2	614.264	1226.51	33.569	0;19
186	SCDKFLDDDLTDD	13	Unmodified	CON__P00711;sp|P00711|LALBA_BOVIN;tr|A0A452DI34|A0A452DI34_BOVIN;tr|A0A3Q1MI88|A0A3Q1MI88_BOVIN;tr|A0A3Q1M555|A0A3Q1M555_BOVIN;tr|A0A3Q1LYQ2|A0A3Q1LYQ2_BOVIN	2	779.814	1557.61	34.001	0;19
187	SCDKFLDDDLTDDIM	15	Unmodified	CON__P00711;sp|P00711|LALBA_BOVIN;tr|A0A452DI34|A0A452DI34_BOVIN;tr|A0A3Q1MI88|A0A3Q1MI88_BOVIN	2	901.877	1801.74	46.496	0
188	SCDKFLDDDLTDDIMC	16	Unmodified	CON__P00711;sp|P00711|LALBA_BOVIN;tr|A0A452DI34|A0A452DI34_BOVIN;tr|A0A3Q1MI88|A0A3Q1MI88_BOVIN	2	981.892	1961.77	46.156	0
189	SCDKFLDDDLTDDIMCV	17	Oxidation (M)	CON__P00711;sp|P00711|LALBA_BOVIN;tr|A0A452DI34|A0A452DI34_BOVIN;tr|A0A3Q1MI88|A0A3Q1MI88_BOVIN	2	1039.42	2076.83	45.82	0
190	SCEVTHEGSTVT	12	Unmodified	tr|F1MLW7|F1MLW7_BOVIN;CON__Q1RMN8;tr|F1N160|F1N160_BOVIN;tr|A0A3Q1LT19|A0A3Q1LT19_BOVIN;tr|A0A3Q1LWV4|A0A3Q1LWV4_BOVIN;tr|F1MLW8|F1MLW8_BOVIN	2	653.783	1305.55	13.133	8
191	SDISLLDAQSAPL	13	Unmodified	sp|P02754|LACB_BOVIN;CON__P02754;tr|A0A3Q1LYE8|A0A3Q1LYE8_BOVIN;tr|A0A3Q1M701|A0A3Q1M701_BOVIN	2	665.348	1328.68	46.658	11;21
192	SDISLLDAQSAPLR	14	Unmodified	sp|P02754|LACB_BOVIN;CON__P02754;tr|A0A3Q1LYE8|A0A3Q1LYE8_BOVIN;tr|A0A3Q1M701|A0A3Q1M701_BOVIN	2	743.399	1484.78	37.353	11;21
193	SDISLLDAQSAPLRV	15	Unmodified	sp|P02754|LACB_BOVIN;CON__P02754;tr|A0A3Q1LYE8|A0A3Q1LYE8_BOVIN;tr|A0A3Q1M701|A0A3Q1M701_BOVIN	2	792.933	1583.85	43.036	11;21
194	SDISLLDAQSAPLRVY	16	Unmodified	sp|P02754|LACB_BOVIN;CON__P02754;tr|A0A3Q1LYE8|A0A3Q1LYE8_BOVIN;tr|A0A3Q1M701|A0A3Q1M701_BOVIN	2	874.465	1746.92	45.223	11;21
195	SEEQQQTEDELQDK	14	Unmodified	CON__P02666;sp|P02666|CASB_BOVIN;tr|A0A452DHW7|A0A452DHW7_BOVIN	2	853.871	1705.73	17.986	22;3
196	SFNPTQLEEQ	10	Unmodified	sp|P02754|LACB_BOVIN;CON__P02754	2	596.778	1191.54	33.851	11
197	SFNPTQLEEQCH	12	Unmodified	sp|P02754|LACB_BOVIN;CON__P02754	3	497.217	1488.63	29.009	11
198	SFNPTQLEEQCHI	13	Unmodified	sp|P02754|LACB_BOVIN;CON__P02754	2	801.864	1601.71	34.975	11
199	SGGAIECETAENTEECIAK	19	Unmodified	CON__Q29443;tr|G3X6N3|G3X6N3_BOVIN;sp|Q29443|TRFE_BOVIN;CON__Q0IIK2	2	1034.94	2067.87	27.314	7
200	SHCIAEVEKDAIPENLPPLTAD	22	Unmodified	tr|A0A140T897|A0A140T897_BOVIN;sp|P02769|ALBU_BOVIN;CON__P02769;tr|A0A3Q1LNN7|A0A3Q1LNN7_BOVIN	3	807.065	2418.17	39.758	5
201	SHKDDSPDLPK	11	Unmodified	tr|A0A140T897|A0A140T897_BOVIN;sp|P02769|ALBU_BOVIN;CON__P02769;tr|A0A3Q1LNN7|A0A3Q1LNN7_BOVIN	3	413.539	1237.59	96.747	5
202	SISNSAEDPFIAIH	14	Unmodified	CON__Q3MHH8;tr|F1MJQ3|F1MJQ3_BOVIN;tr|F1MP21|F1MP21_BOVIN	2	750.87	1499.73	37.321	9
203	SLAMAASDISL	11	Unmodified	sp|P02754|LACB_BOVIN;CON__P02754;tr|A0A3Q1LYE8|A0A3Q1LYE8_BOVIN;tr|A0A3Q1M701|A0A3Q1M701_BOVIN	2	539.776	1077.54	43.93	11;21
204	SLAMAASDISLL	12	Unmodified	sp|P02754|LACB_BOVIN;CON__P02754;tr|A0A3Q1LYE8|A0A3Q1LYE8_BOVIN;tr|A0A3Q1M701|A0A3Q1M701_BOVIN	2	596.318	1190.62	51.356	11;21
205	SLAMAASDISLLDAQSAPL	19	Unmodified	sp|P02754|LACB_BOVIN;CON__P02754;tr|A0A3Q1LYE8|A0A3Q1LYE8_BOVIN;tr|A0A3Q1M701|A0A3Q1M701_BOVIN	2	937.482	1872.95	54.93	11;21
206	SLAMAASDISLLDAQSAPLR	20	Oxidation (M)	sp|P02754|LACB_BOVIN;CON__P02754;tr|A0A3Q1LYE8|A0A3Q1LYE8_BOVIN;tr|A0A3Q1M701|A0A3Q1M701_BOVIN	2	1023.53	2045.05	45.042	11;21
207	SLAMAASDISLLDAQSAPLRV	21	Oxidation (M)	sp|P02754|LACB_BOVIN;CON__P02754;tr|A0A3Q1LYE8|A0A3Q1LYE8_BOVIN;tr|A0A3Q1M701|A0A3Q1M701_BOVIN	2	1073.06	2144.11	49.315	11;21
208	SLAMAASDISLLDAQSAPLRVY	22	Unmodified	sp|P02754|LACB_BOVIN;CON__P02754;tr|A0A3Q1LYE8|A0A3Q1LYE8_BOVIN;tr|A0A3Q1M701|A0A3Q1M701_BOVIN	3	764.735	2291.18	52.257	11;21
209	SLHTLFGDELCKVAS	15	Unmodified	tr|A0A140T897|A0A140T897_BOVIN;sp|P02769|ALBU_BOVIN;CON__P02769;tr|A0A3Q1LNN7|A0A3Q1LNN7_BOVIN	2	838.919	1675.82	39.317	5
210	SLLDAQSAPL	10	Unmodified	sp|P02754|LACB_BOVIN;CON__P02754;tr|A0A3Q1LYE8|A0A3Q1LYE8_BOVIN;tr|A0A3Q1M701|A0A3Q1M701_BOVIN	2	507.777	1013.54	39.97	11;21
211	SLLDAQSAPLR	11	Unmodified	sp|P02754|LACB_BOVIN;CON__P02754;tr|A0A3Q1LYE8|A0A3Q1LYE8_BOVIN;tr|A0A3Q1M701|A0A3Q1M701_BOVIN	2	585.827	1169.64	29.417	11;21
212	SNICNISCDKFLDDDL	16	Unmodified	CON__P00711;sp|P00711|LALBA_BOVIN;tr|A0A452DI34|A0A452DI34_BOVIN;tr|A0A3Q1MI88|A0A3Q1MI88_BOVIN;tr|A0A3Q1M555|A0A3Q1M555_BOVIN;tr|A0A3Q1LYQ2|A0A3Q1LYQ2_BOVIN	2	964.922	1927.83	41.939	0;19
213	SPEVIESPPEINT	13	Unmodified	CON__P02668;sp|P02668|CASK_BOVIN;tr|A0A3Q1M5U9|A0A3Q1M5U9_BOVIN;tr|A0A140T8A9|A0A140T8A9_BOVIN	2	706.351	1410.69	34.857	4;16
214	SSNICNISCDK	11	Unmodified	CON__P00711;sp|P00711|LALBA_BOVIN;tr|A0A452DI34|A0A452DI34_BOVIN;tr|A0A3Q1MI88|A0A3Q1MI88_BOVIN;tr|A0A3Q1M555|A0A3Q1M555_BOVIN;tr|A0A3Q1LYQ2|A0A3Q1LYQ2_BOVIN	2	649.279	1296.54	16.235	0;19
215	SSNICNISCDKF	12	Unmodified	CON__P00711;sp|P00711|LALBA_BOVIN;tr|A0A452DI34|A0A452DI34_BOVIN;tr|A0A3Q1MI88|A0A3Q1MI88_BOVIN;tr|A0A3Q1M555|A0A3Q1M555_BOVIN;tr|A0A3Q1LYQ2|A0A3Q1LYQ2_BOVIN	2	722.813	1443.61	28.355	0;19
216	SSNICNISCDKFLDD	15	Unmodified	CON__P00711;sp|P00711|LALBA_BOVIN;tr|A0A452DI34|A0A452DI34_BOVIN;tr|A0A3Q1MI88|A0A3Q1MI88_BOVIN;tr|A0A3Q1M555|A0A3Q1M555_BOVIN;tr|A0A3Q1LYQ2|A0A3Q1LYQ2_BOVIN	2	894.382	1786.75	34.937	0;19
217	SSNICNISCDKFLDDD	16	Unmodified	CON__P00711;sp|P00711|LALBA_BOVIN;tr|A0A452DI34|A0A452DI34_BOVIN;tr|A0A3Q1MI88|A0A3Q1MI88_BOVIN;tr|A0A3Q1M555|A0A3Q1M555_BOVIN;tr|A0A3Q1LYQ2|A0A3Q1LYQ2_BOVIN	2	951.896	1901.78	35.84	0;19
218	SSNICNISCDKFLDDDL	17	Unmodified	CON__P00711;sp|P00711|LALBA_BOVIN;tr|A0A452DI34|A0A452DI34_BOVIN;tr|A0A3Q1MI88|A0A3Q1MI88_BOVIN;tr|A0A3Q1M555|A0A3Q1M555_BOVIN;tr|A0A3Q1LYQ2|A0A3Q1LYQ2_BOVIN	2	1008.44	2014.86	42.027	0;19
219	SSNICNISCDKFLDDDLTD	19	Unmodified	CON__P00711;sp|P00711|LALBA_BOVIN;tr|A0A452DI34|A0A452DI34_BOVIN;tr|A0A3Q1MI88|A0A3Q1MI88_BOVIN;tr|A0A3Q1M555|A0A3Q1M555_BOVIN;tr|A0A3Q1LYQ2|A0A3Q1LYQ2_BOVIN	2	1116.48	2230.94	41.481	0;19
220	SSNICNISCDKFLDDDLTDD	20	Unmodified	CON__P00711;sp|P00711|LALBA_BOVIN;tr|A0A452DI34|A0A452DI34_BOVIN;tr|A0A3Q1MI88|A0A3Q1MI88_BOVIN;tr|A0A3Q1M555|A0A3Q1M555_BOVIN;tr|A0A3Q1LYQ2|A0A3Q1LYQ2_BOVIN	2	1173.99	2345.96	41.93	0;19
221	TEDELQDKIHP	11	Unmodified	CON__P02666;sp|P02666|CASB_BOVIN;tr|A0A452DHW7|A0A452DHW7_BOVIN	2	662.823	1323.63	21.891	22;3
222	TEIPTINT	8	Unmodified	CON__P02668;sp|P02668|CASK_BOVIN;tr|A0A3Q1M5U9|A0A3Q1M5U9_BOVIN;tr|A0A140T8A9|A0A140T8A9_BOVIN	2	444.737	887.46	30.775	4;16
223	TIASGEPTSTPTIEA	15	Unmodified	tr|A0A3Q1M5U9|A0A3Q1M5U9_BOVIN;tr|A0A140T8A9|A0A140T8A9_BOVIN	2	737.867	1473.72	31.159	16
224	TIASGEPTSTPTTE	14	Unmodified	CON__P02668;sp|P02668|CASK_BOVIN	2	696.33	1390.65	21.609	4
225	TKLTEEEKN	9	Unmodified	CON__P02663;sp|P02663|CASA2_BOVIN	2	546.283	1090.55	7.8956	2
226	TPEVDDEALEK	11	Unmodified	sp|P02754|LACB_BOVIN;CON__P02754;tr|A0A3Q1LYE8|A0A3Q1LYE8_BOVIN;tr|A0A3Q1M701|A0A3Q1M701_BOVIN	2	623.296	1244.58	19.538	11;21
227	TPEVDDEALEKFD	13	Unmodified	sp|P02754|LACB_BOVIN;CON__P02754;tr|A0A3Q1LYE8|A0A3Q1LYE8_BOVIN;tr|A0A3Q1M701|A0A3Q1M701_BOVIN	2	754.344	1506.67	34.72	11;21
228	TPEVDDEALEKFDK	14	Unmodified	sp|P02754|LACB_BOVIN;CON__P02754;tr|A0A3Q1LYE8|A0A3Q1LYE8_BOVIN;tr|A0A3Q1M701|A0A3Q1M701_BOVIN	3	545.93	1634.77	27.855	11;21
229	TPEVDDEALEKFDKA	15	Unmodified	sp|P02754|LACB_BOVIN;CON__P02754;tr|A0A3Q1LYE8|A0A3Q1LYE8_BOVIN;tr|A0A3Q1M701|A0A3Q1M701_BOVIN	3	569.609	1705.8	28.887	11;21
230	TPEVDDEALEKFDKAL	16	Unmodified	sp|P02754|LACB_BOVIN;CON__P02754;tr|A0A3Q1LYE8|A0A3Q1LYE8_BOVIN;tr|A0A3Q1M701|A0A3Q1M701_BOVIN	3	607.304	1818.89	37.992	11;21
231	TPEVDDEALEKFDKALK	17	Unmodified	sp|P02754|LACB_BOVIN;CON__P02754;tr|A0A3Q1LYE8|A0A3Q1LYE8_BOVIN;tr|A0A3Q1M701|A0A3Q1M701_BOVIN	4	487.753	1946.98	34.604	11;21
232	TPVVVPPFLQPEV	13	Unmodified	CON__P02666;sp|P02666|CASB_BOVIN;tr|A0A452DHW7|A0A452DHW7_BOVIN	2	711.406	1420.8	54.066	22;3
233	VAGTWYSLAMAASDISLLDAQSAPL	25	Unmodified	sp|P02754|LACB_BOVIN;CON__P02754;tr|A0A3Q1LYE8|A0A3Q1LYE8_BOVIN;tr|A0A3Q1M701|A0A3Q1M701_BOVIN	3	851.096	2550.27	69.076	11;21
234	VCNYVNWIQQTIAAN	15	Unmodified	CON__P00761	2	897.436	1792.86	55.719	1
235	VDKCCAADDKEAC	13	Unmodified	tr|A0A140T897|A0A140T897_BOVIN;sp|P02769|ALBU_BOVIN;CON__P02769	3	514.539	1540.6	9.3365	5
236	VEELKPTPEGDL	12	Unmodified	sp|P02754|LACB_BOVIN;CON__P02754;tr|A0A3Q1LYE8|A0A3Q1LYE8_BOVIN;tr|A0A3Q1M701|A0A3Q1M701_BOVIN	2	663.843	1325.67	27.073	11;21
237	VEELKPTPEGDLE	13	Unmodified	sp|P02754|LACB_BOVIN;CON__P02754;tr|A0A3Q1LYE8|A0A3Q1LYE8_BOVIN;tr|A0A3Q1M701|A0A3Q1M701_BOVIN	2	728.364	1454.71	26.455	11;21
238	VEELKPTPEGDLEI	14	Unmodified	sp|P02754|LACB_BOVIN;CON__P02754;tr|A0A3Q1LYE8|A0A3Q1LYE8_BOVIN;tr|A0A3Q1M701|A0A3Q1M701_BOVIN	2	784.906	1567.8	35.194	11;21
239	VEELKPTPEGDLEIL	15	Unmodified	sp|P02754|LACB_BOVIN;CON__P02754;tr|A0A3Q1LYE8|A0A3Q1LYE8_BOVIN;tr|A0A3Q1M701|A0A3Q1M701_BOVIN	2	841.448	1680.88	42.128	11;21
240	VEELKPTPEGDLEILLQ	17	Unmodified	sp|P02754|LACB_BOVIN;CON__P02754;tr|A0A3Q1LYE8|A0A3Q1LYE8_BOVIN;tr|A0A3Q1M701|A0A3Q1M701_BOVIN	2	962.02	1922.02	48.802	11;21
241	VEELKPTPEGDLEILLQK	18	Unmodified	sp|P02754|LACB_BOVIN;CON__P02754;tr|A0A3Q1LYE8|A0A3Q1LYE8_BOVIN;tr|A0A3Q1M701|A0A3Q1M701_BOVIN	3	684.381	2050.12	42.807	11;21
242	VEELKPTPEGDLEILLQKWENGECA	25	Unmodified	sp|P02754|LACB_BOVIN;CON__P02754;tr|A0A3Q1M701|A0A3Q1M701_BOVIN	3	966.479	2896.42	55.966	11;21
243	VHKECCHGDLLECADDR	17	Unmodified	tr|A0A140T897|A0A140T897_BOVIN;sp|P02769|ALBU_BOVIN;CON__P02769;tr|A0A3Q1LNN7|A0A3Q1LNN7_BOVIN	3	705.3	2112.88	14.487	5
244	VIESPPEINT	10	Unmodified	CON__P02668;sp|P02668|CASK_BOVIN;tr|A0A3Q1M5U9|A0A3Q1M5U9_BOVIN;tr|A0A140T8A9|A0A140T8A9_BOVIN	2	549.788	1097.56	29.609	4;16
245	VKDQTVIQNTDGNNNEA	17	Unmodified	CON__Q29443;tr|G3X6N3|G3X6N3_BOVIN;sp|Q29443|TRFE_BOVIN;CON__Q0IIK2	2	930.44	1858.87	17.137	7
246	VLVLDTDY	8	Unmodified	sp|P02754|LACB_BOVIN;CON__P02754;tr|A0A3Q1LYE8|A0A3Q1LYE8_BOVIN;tr|A0A3Q1M701|A0A3Q1M701_BOVIN	2	469.247	936.48	42.128	11;21
247	VNKLPVKNEYPSIKV	15	Unmodified	sp|P79345|NPC2_BOVIN	3	576.673	1727	24.814	13
248	VRTPEVDDEALEK	13	Unmodified	sp|P02754|LACB_BOVIN;CON__P02754;tr|A0A3Q1LYE8|A0A3Q1LYE8_BOVIN;tr|A0A3Q1M701|A0A3Q1M701_BOVIN	2	750.881	1499.75	21.824	11;21
249	VRTPEVDDEALEKFDK	16	Unmodified	sp|P02754|LACB_BOVIN;CON__P02754;tr|A0A3Q1LYE8|A0A3Q1LYE8_BOVIN;tr|A0A3Q1M701|A0A3Q1M701_BOVIN	3	630.986	1889.94	28.293	11;21
250	VVEWELTDDKNQ	12	Unmodified	sp|P79345|NPC2_BOVIN	2	738.354	1474.69	30.529	13
251	VYPFPGPI	8	Unmodified	CON__P02666;sp|P02666|CASB_BOVIN;tr|A0A452DHW7|A0A452DHW7_BOVIN	2	445.245	888.475	45.868	22;3
252	VYPFPGPIHNSLPQ	14	Unmodified	tr|A0A452DHW7|A0A452DHW7_BOVIN	2	783.409	1564.8	37.934	22
253	VYPFPGPIPNSLPQNIPPLTQT	22	Unmodified	CON__P02666;sp|P02666|CASB_BOVIN	3	797.43	2389.27	55.697	3
254	VYVEELKPTPE	11	Unmodified	sp|P02754|LACB_BOVIN;CON__P02754;tr|A0A3Q1LYE8|A0A3Q1LYE8_BOVIN;tr|A0A3Q1M701|A0A3Q1M701_BOVIN	2	652.343	1302.67	27.077	11;21
255	VYVEELKPTPEGDL	14	Unmodified	sp|P02754|LACB_BOVIN;CON__P02754;tr|A0A3Q1LYE8|A0A3Q1LYE8_BOVIN;tr|A0A3Q1M701|A0A3Q1M701_BOVIN	2	794.909	1587.8	34.537	11;21
256	VYVEELKPTPEGDLEI	16	Unmodified	sp|P02754|LACB_BOVIN;CON__P02754;tr|A0A3Q1LYE8|A0A3Q1LYE8_BOVIN;tr|A0A3Q1M701|A0A3Q1M701_BOVIN	2	915.972	1829.93	41.718	11;21
257	VYVEELKPTPEGDLEILLQK	20	Unmodified	sp|P02754|LACB_BOVIN;CON__P02754;tr|A0A3Q1LYE8|A0A3Q1LYE8_BOVIN;tr|A0A3Q1M701|A0A3Q1M701_BOVIN	3	771.758	2312.25	45.805	11;21
258	WCKDDQNPHSSNICN	15	Unmodified	CON__P00711;sp|P00711|LALBA_BOVIN;tr|A0A452DI34|A0A452DI34_BOVIN;tr|A0A3Q1MI88|A0A3Q1MI88_BOVIN;tr|A0A3Q1M555|A0A3Q1M555_BOVIN;tr|A0A3Q1LYQ2|A0A3Q1LYQ2_BOVIN	2	937.881	1873.75	14.128	0;19
259	WCKDDQNPHSSNICNISCDK	20	Unmodified	CON__P00711;sp|P00711|LALBA_BOVIN;tr|A0A452DI34|A0A452DI34_BOVIN;tr|A0A3Q1MI88|A0A3Q1MI88_BOVIN;tr|A0A3Q1M555|A0A3Q1M555_BOVIN;tr|A0A3Q1LYQ2|A0A3Q1LYQ2_BOVIN	3	826.679	2477.02	18.349	0;19
260	YLLFCMENSAEPEQSLACQCLVR	23	Unmodified	sp|P02754|LACB_BOVIN;CON__P02754;tr|A0A3Q1LYE8|A0A3Q1LYE8_BOVIN;tr|A0A3Q1M701|A0A3Q1M701_BOVIN	3	940.094	2817.26	49.523	11;21
261	YVEELKPTPEGD	12	Unmodified	sp|P02754|LACB_BOVIN;CON__P02754;tr|A0A3Q1LYE8|A0A3Q1LYE8_BOVIN;tr|A0A3Q1M701|A0A3Q1M701_BOVIN	2	688.833	1375.65	23.444	11;21
262	YVEELKPTPEGDL	13	Unmodified	sp|P02754|LACB_BOVIN;CON__P02754;tr|A0A3Q1LYE8|A0A3Q1LYE8_BOVIN;tr|A0A3Q1M701|A0A3Q1M701_BOVIN	2	745.375	1488.73	31.371	11;21
263	YVEELKPTPEGDLE	14	Unmodified	sp|P02754|LACB_BOVIN;CON__P02754;tr|A0A3Q1LYE8|A0A3Q1LYE8_BOVIN;tr|A0A3Q1M701|A0A3Q1M701_BOVIN	2	809.896	1617.78	30.334	11;21
264	YVEELKPTPEGDLEI	15	Unmodified	sp|P02754|LACB_BOVIN;CON__P02754;tr|A0A3Q1LYE8|A0A3Q1LYE8_BOVIN;tr|A0A3Q1M701|A0A3Q1M701_BOVIN	2	866.438	1730.86	38.149	11;21
265	YVEELKPTPEGDLEIL	16	Unmodified	sp|P02754|LACB_BOVIN;CON__P02754;tr|A0A3Q1LYE8|A0A3Q1LYE8_BOVIN;tr|A0A3Q1M701|A0A3Q1M701_BOVIN	2	922.98	1843.95	43.255	11;21
266	YVEELKPTPEGDLEILLQK	19	Unmodified	sp|P02754|LACB_BOVIN;CON__P02754;tr|A0A3Q1LYE8|A0A3Q1LYE8_BOVIN;tr|A0A3Q1M701|A0A3Q1M701_BOVIN	3	738.735	2213.18	44.617	11;21
267	YVEELKPTPEGDLEILLQKW	20	Unmodified	sp|P02754|LACB_BOVIN;CON__P02754;tr|A0A3Q1LYE8|A0A3Q1LYE8_BOVIN;tr|A0A3Q1M701|A0A3Q1M701_BOVIN	3	800.761	2399.26	54.576	11;21
	Total peptides	268
	Trypsin peptides (121,122,183,184,234)	5
	Whey peptides	263

## Sheet: Whey BSA peptides
Peptide ID	Sequence	Length	Mol. wt. (Da)
3	AKTCVADESHAGCEK	15	1661.71
14	CCAADDKEAC	10	1198.41
15	CCTKPESE	8	1009.38
49	ECCHGDLLECADDR	14	1748.66
56	EKDAIPENLPPLTAD	15	1621.82
66	FKDLGEEHFKG	11	1305.64
108	KECCHGDLLECADDR	15	1876.75
126	LKECCDKPLLEK	12	1531.77
127	LKPDPNTLCDEF	12	1447.67
140	LSHKDDSPDLPK	12	1350.68
172	QECCQAEDKGACLLPK	16	1905.84
200	SHCIAEVEKDAIPENLPPLTAD	22	2418.17
201	SHKDDSPDLPK	11	1237.59
209	SLHTLFGDELCKVAS	15	1675.82
235	VDKCCAADDKEAC	13	1540.6
243	VHKECCHGDLLECADDR	17	2112.88

## Sheet: Whey protein groups
S/N	Protein IDs	Name	Majority protein IDs	Peptide counts (all)	Peptide counts (razor+unique)	Peptide counts (unique)	Fasta headers	Number of proteins	Peptides	Razor + unique peptides	Unique peptides	Sequence coverage [%]	Unique + razor sequence coverage [%]	Unique sequence coverage [%]	Mol. weight [kDa]	Sequence length	Intensity	MS/MS count	Peptide IDs
0	CON__P00711;sp|P00711|LALBA_BOVIN;tr|A0A452DI34|A0A452DI34_BOVIN;tr|A0A3Q1MI88|A0A3Q1MI88_BOVIN	Alpha-lactalbumin	CON__P00711;sp|P00711|LALBA_BOVIN;tr|A0A452DI34|A0A452DI34_BOVIN;tr|A0A3Q1MI88|A0A3Q1MI88_BOVIN	68;68;68;67	68	19;19;19;18	;sp|P00711|LALBA_BOVIN Alpha-lactalbumin OS=Bos taurus OX=9913 GN=LALBA PE=1 SV=2;tr|A0A452DI34|A0A452DI34_BOVIN Alpha-lactalbumin OS=Bos taurus OX=9913 GN=LALBA PE=3 SV=1;tr|A0A3Q1MI88|A0A3Q1MI88_BOVIN Alpha-lactalbumin OS=Bos taurus OX=9913 GN=LALBA PE=3	4	68	68	19	79.7	79.7	39	14.186	123	133480000000	111	4;5;6;16;17;18;19;20;29;30;31;37;38;39;40;41;42;43;44;45;67;69;70;71;72;79;80;81;82;86;91;94;95;97;98;100;101;102;103;104;105;106;107;118;119;145;146;147;148;150;158;159;162;185;186;187;188;189;212;214;215;216;217;218;219;220;258;259
1	CON__P00761	Porcine trypsin	CON__P00761	5	5	5		1	5	5	5	22.9	22.9	22.9	24.409	231	2001000000	6	121;122;183;184;234
2	CON__P02663;sp|P02663|CASA2_BOVIN	Alpha-S2-casein	CON__P02663;sp|P02663|CASA2_BOVIN	1;1	1	1;1	;sp|P02663|CASA2_BOVIN Alpha-S2-casein OS=Bos taurus OX=9913 GN=CSN1S2 PE=1 SV=2	2	1	1	1	4.3	4.3	4.3	24.348	207	122160000	1	225
3	CON__P02666;sp|P02666|CASB_BOVIN	Beta-casein	CON__P02666;sp|P02666|CASB_BOVIN	16;16	2	2;2	;sp|P02666|CASB_BOVIN Beta-casein OS=Bos taurus OX=9913 GN=CSN2 PE=1 SV=2	2	16	2	2	28.7	12	12	23.583	209	240200000	2	75;76;149;164;166;167;168;169;170;174;176;195;221;232;251;253
4	CON__P02668;sp|P02668|CASK_BOVIN	Kappa-casein	CON__P02668;sp|P02668|CASK_BOVIN	14;14	14	3;3	;sp|P02668|CASK_BOVIN Kappa-casein OS=Bos taurus OX=9913 GN=CSN3 PE=1 SV=1	2	14	14	3	24.3	24.3	17.2	18.974	169	85367000000	86	46;51;62;64;90;114;153;154;157;171;213;222;224;244
5	tr|A0A140T897|A0A140T897_BOVIN;sp|P02769|ALBU_BOVIN;CON__P02769;tr|A0A3Q1LNN7|A0A3Q1LNN7_BOVIN;CON__P02768-1	Serum albumin (BSA)	tr|A0A140T897|A0A140T897_BOVIN;sp|P02769|ALBU_BOVIN;CON__P02769;tr|A0A3Q1LNN7|A0A3Q1LNN7_BOVIN	16;16;16;14;1	16	16;16;16;14;1	tr|A0A140T897|A0A140T897_BOVIN Serum albumin OS=Bos taurus OX=9913 GN=ALB PE=4 SV=1;sp|P02769|ALBU_BOVIN Serum albumin OS=Bos taurus OX=9913 GN=ALB PE=1 SV=4;;tr|A0A3Q1LNN7|A0A3Q1LNN7_BOVIN Serum albumin OS=Bos taurus OX=9913 GN=ALB PE=4 SV=1	5	16	16	16	25.2	25.2	25.2	69.323	607	18205000000	20	3;14;15;49;56;66;108;126;127;140;172;200;201;209;235;243
6	CON__P31096;sp|P31096|OSTP_BOVIN;tr|A0A3Q1MVC9|A0A3Q1MVC9_BOVIN;tr|F1MI46|F1MI46_BOVIN;tr|A0A3Q1LZU0|A0A3Q1LZU0_BOVIN	Osteopontin	CON__P31096;sp|P31096|OSTP_BOVIN;tr|A0A3Q1MVC9|A0A3Q1MVC9_BOVIN;tr|F1MI46|F1MI46_BOVIN;tr|A0A3Q1LZU0|A0A3Q1LZU0_BOVIN	1;1;1;1;1	1	1;1;1;1;1	;sp|P31096|OSTP_BOVIN Osteopontin OS=Bos taurus OX=9913 GN=SPP1 PE=1 SV=2;tr|A0A3Q1MVC9|A0A3Q1MVC9_BOVIN Osteopontin OS=Bos taurus OX=9913 GN=SPP1 PE=4 SV=1;tr|F1MI46|F1MI46_BOVIN Osteopontin OS=Bos taurus OX=9913 GN=SPP1 PE=4 SV=2;tr|A0A3Q1LZU0|A0A3Q1LZU0	5	1	1	1	5.7	5.7	5.7	29.241	262	215460000	1	78
7	CON__Q29443;tr|G3X6N3|G3X6N3_BOVIN;sp|Q29443|TRFE_BOVIN;CON__Q0IIK2	Serotransferrin	CON__Q29443;tr|G3X6N3|G3X6N3_BOVIN;sp|Q29443|TRFE_BOVIN;CON__Q0IIK2	2;2;2;2	2	2;2;2;2	;tr|G3X6N3|G3X6N3_BOVIN Serotransferrin OS=Bos taurus OX=9913 GN=TF PE=1 SV=2;sp|Q29443|TRFE_BOVIN Serotransferrin OS=Bos taurus OX=9913 GN=TF PE=2 SV=1;	4	2	2	2	5.3	5.3	5.3	75.829	685	209790000	2	199;245
8	tr|F1MLW7|F1MLW7_BOVIN;CON__Q1RMN8;tr|F1N160|F1N160_BOVIN;tr|A0A3Q1LT19|A0A3Q1LT19_BOVIN;tr|A0A3Q1LWV4|A0A3Q1LWV4_BOVIN;tr|F1MLW8|F1MLW8_BOVIN	Ig-like domain-containing protein	tr|F1MLW7|F1MLW7_BOVIN;CON__Q1RMN8;tr|F1N160|F1N160_BOVIN;tr|A0A3Q1LT19|A0A3Q1LT19_BOVIN;tr|A0A3Q1LWV4|A0A3Q1LWV4_BOVIN;tr|F1MLW8|F1MLW8_BOVIN	2;2;2;1;1;1	2	2;2;2;1;1;1	tr|F1MLW7|F1MLW7_BOVIN Ig-like domain-containing protein OS=Bos taurus OX=9913 PE=4 SV=3;;tr|F1N160|F1N160_BOVIN Uncharacterized protein OS=Bos taurus OX=9913 PE=4 SV=3;tr|A0A3Q1LT19|A0A3Q1LT19_BOVIN Ig-like domain-containing protein OS=Bos taurus OX=9913	6	2	2	2	17.3	17.3	17.3	14.635	139	315630000	3	74;190
9	CON__Q3MHH8;tr|F1MJQ3|F1MJQ3_BOVIN;tr|F1MP21|F1MP21_BOVIN	Alpha-amylase	CON__Q3MHH8;tr|F1MJQ3|F1MJQ3_BOVIN;tr|F1MP21|F1MP21_BOVIN	2;2;1	2	2;2;1	;tr|F1MJQ3|F1MJQ3_BOVIN Alpha-amylase OS=Bos taurus OX=9913 GN=AMY2B PE=3 SV=1;tr|F1MP21|F1MP21_BOVIN Alpha-amylase OS=Bos taurus OX=9913 GN=LOC539383 PE=3 SV=3	3	2	2	2	5.3	5.3	5.3	57.407	511	171710000	2	155;202
10	sp|P02702|FOLR1_BOVIN;tr|A0A3Q1MRP4|A0A3Q1MRP4_BOVIN;tr|Q0VCN9|Q0VCN9_BOVIN;tr|E1BJL8|E1BJL8_BOVIN;tr|A0A3Q1M762|A0A3Q1M762_BOVIN	Folate receptor alpha	sp|P02702|FOLR1_BOVIN;tr|A0A3Q1MRP4|A0A3Q1MRP4_BOVIN;tr|Q0VCN9|Q0VCN9_BOVIN;tr|E1BJL8|E1BJL8_BOVIN;tr|A0A3Q1M762|A0A3Q1M762_BOVIN	2;2;2;2;2	2	2;2;2;2;2	sp|P02702|FOLR1_BOVIN Folate receptor alpha OS=Bos taurus OX=9913 GN=FOLR1 PE=1 SV=3;tr|A0A3Q1MRP4|A0A3Q1MRP4_BOVIN Folate receptor alpha OS=Bos taurus OX=9913 GN=FOLR1 PE=4 SV=1;tr|Q0VCN9|Q0VCN9_BOVIN Folate receptor 2 (Fetal) OS=Bos taurus OX=9913 GN=FOL	5	2	2	2	6.2	6.2	6.2	27.921	241	123500000	2	21;50
11	sp|P02754|LACB_BOVIN;CON__P02754;tr|A0A3Q1LYE8|A0A3Q1LYE8_BOVIN	Beta-lactoglobulin	sp|P02754|LACB_BOVIN;CON__P02754;tr|A0A3Q1LYE8|A0A3Q1LYE8_BOVIN	114;113;97	114	14;14;0	sp|P02754|LACB_BOVIN Beta-lactoglobulin OS=Bos taurus OX=9913 GN=LGB PE=1 SV=3;;tr|A0A3Q1LYE8|A0A3Q1LYE8_BOVIN Lipocln_cytosolic_FA-bd_dom domain-containing protein OS=Bos taurus OX=9913 GN=PAEP PE=1 SV=1	3	114	114	14	84.8	84.8	13.5	19.883	178	1192200000000	546	0;1;2;7;8;9;10;11;12;22;23;24;25;26;27;28;34;35;52;53;54;57;58;59;60;63;65;73;83;84;85;87;92;93;109;110;111;112;113;115;116;120;123;124;125;128;129;130;131;133;134;135;136;137;138;139;141;142;143;144;152;156;163;165;177;178;179;180;181;182;191;192;193;194;196;197;198;203;204;205;206;207;208;210;211;226;227;228;229;230;231;233;236;237;238;239;240;241;242;246;248;249;254;255;256;257;260;261;262;263…
12	sp|P24627|TRFL_BOVIN	Lactotransferrin	sp|P24627|TRFL_BOVIN	2	2	2	sp|P24627|TRFL_BOVIN Lactotransferrin OS=Bos taurus OX=9913 GN=LTF PE=1 SV=2	1	2	2	2	3.7	3.7	3.7	78.056	708	529590000	2	77;117
13	sp|P79345|NPC2_BOVIN	NPC intracellular cholesterol transporter 2	sp|P79345|NPC2_BOVIN	4	4	4	sp|P79345|NPC2_BOVIN NPC intracellular cholesterol transporter 2 OS=Bos taurus OX=9913 GN=NPC2 PE=1 SV=1	1	4	4	4	29.5	29.5	29.5	16.64	149	84541000	2	99;132;247;250
14	sp|P80195|GLCM1_BOVIN	Glycosylation-dependent cell adhesion molecule 1	sp|P80195|GLCM1_BOVIN	2	2	2	sp|P80195|GLCM1_BOVIN Glycosylation-dependent cell adhesion molecule 1 OS=Bos taurus OX=9913 GN=GLYCAM1 PE=1 SV=2	1	2	2	2	15.7	15.7	15.7	17.151	153	6859800000	2	96;151
15	tr|G3MYW7|G3MYW7_BOVIN;sp|Q95114|MFGM_BOVIN;tr|F1MXX6|F1MXX6_BOVIN	Lactadherin	tr|G3MYW7|G3MYW7_BOVIN;sp|Q95114|MFGM_BOVIN;tr|F1MXX6|F1MXX6_BOVIN	1;1;1	1	1;1;1	tr|G3MYW7|G3MYW7_BOVIN Lactadherin OS=Bos taurus OX=9913 GN=MFGE8 PE=4 SV=1;sp|Q95114|MFGM_BOVIN Lactadherin OS=Bos taurus OX=9913 GN=MFGE8 PE=1 SV=2;tr|F1MXX6|F1MXX6_BOVIN Lactadherin OS=Bos taurus OX=9913 GN=MFGE8 PE=4 SV=1	3	1	1	1	3.7	3.7	3.7	42.121	379	20809000	1	61
16	tr|A0A3Q1M5U9|A0A3Q1M5U9_BOVIN;tr|A0A140T8A9|A0A140T8A9_BOVIN	Kappa-casein	tr|A0A3Q1M5U9|A0A3Q1M5U9_BOVIN;tr|A0A140T8A9|A0A140T8A9_BOVIN	14;14	3	3;3	tr|A0A3Q1M5U9|A0A3Q1M5U9_BOVIN Kappa-casein OS=Bos taurus OX=9913 GN=CSN3 PE=4 SV=1;tr|A0A140T8A9|A0A140T8A9_BOVIN Kappa-casein OS=Bos taurus OX=9913 GN=CSN3 PE=3 SV=1	2	14	3	3	23.5	16.8	16.8	20.014	179	8723700000	10	46;48;62;64;89;114;153;154;157;171;213;222;223;244
17	tr|A0A3Q1LSH9|A0A3Q1LSH9_BOVIN;tr|A0A3Q1LMP9|A0A3Q1LMP9_BOVIN;tr|A0A3Q1LPL1|A0A3Q1LPL1_BOVIN;tr|A0A3Q1NNT1|A0A3Q1NNT1_BOVIN;tr|F1MNN5|F1MNN5_BOVIN;tr|A0A3Q1LLD3|A0A3Q1LLD3_BOVIN;tr|A0A3Q1LZG5|A0A3Q1LZG5_BOVIN;tr|A0A3Q1LWJ1|A0A3Q1LWJ1_BOVIN;tr|A0A3Q1M3B2|A0A3Q1M3B2_BOVIN;tr|A0A3Q1MSI9|A0A3Q1MSI9_BOVIN	Sortilin related VPS10 domain containing receptor 1	tr|A0A3Q1LSH9|A0A3Q1LSH9_BOVIN;tr|A0A3Q1LMP9|A0A3Q1LMP9_BOVIN;tr|A0A3Q1LPL1|A0A3Q1LPL1_BOVIN;tr|A0A3Q1NNT1|A0A3Q1NNT1_BOVIN;tr|F1MNN5|F1MNN5_BOVIN;tr|A0A3Q1LLD3|A0A3Q1LLD3_BOVIN;tr|A0A3Q1LZG5|A0A3Q1LZG5_BOVIN;tr|A0A3Q1LWJ1|A0A3Q1LWJ1_BOVIN;tr|A0A3Q1M3B2|A0A3Q1M3B2_BOVIN;tr|A0A3Q1MSI9|A0A3Q1MSI9_BOVIN	1;1;1;1;1;1;1;1;1;1	1	1;1;1;1;1;1;1;1;1;1	tr|A0A3Q1LSH9|A0A3Q1LSH9_BOVIN Sortilin related VPS10 domain containing receptor 1 OS=Bos taurus OX=9913 GN=SORCS1 PE=4 SV=1;tr|A0A3Q1LMP9|A0A3Q1LMP9_BOVIN Sortilin related VPS10 domain containing receptor 1 OS=Bos taurus OX=9913 GN=SORCS1 PE=4 SV=1;tr|A0A	10	1	1	1	4.3	4.3	4.3	38.261	350	0	1	47
18	tr|Q3MHJ4|Q3MHJ4_BOVIN;tr|A0A3Q1MH68|A0A3Q1MH68_BOVIN;tr|A0A3Q1LP01|A0A3Q1LP01_BOVIN;tr|A0A3Q1MFL2|A0A3Q1MFL2_BOVIN	Multiple coagulation factor deficiency 2	tr|Q3MHJ4|Q3MHJ4_BOVIN;tr|A0A3Q1MH68|A0A3Q1MH68_BOVIN;tr|A0A3Q1LP01|A0A3Q1LP01_BOVIN;tr|A0A3Q1MFL2|A0A3Q1MFL2_BOVIN	1;1;1;1	1	1;1;1;1	tr|Q3MHJ4|Q3MHJ4_BOVIN Multiple coagulation factor deficiency 2 OS=Bos taurus OX=9913 GN=MCFD2 PE=2 SV=1;tr|A0A3Q1MH68|A0A3Q1MH68_BOVIN Uncharacterized protein OS=Bos taurus OX=9913 PE=4 SV=1;tr|A0A3Q1LP01|A0A3Q1LP01_BOVIN Multiple coagulation factor defic	4	1	1	1	16.1	16.1	16.1	10.632	93	83667000	1	55
19	tr|A0A3Q1M555|A0A3Q1M555_BOVIN;tr|A0A3Q1LYQ2|A0A3Q1LYQ2_BOVIN	Alpha-lactalbumin	tr|A0A3Q1M555|A0A3Q1M555_BOVIN;tr|A0A3Q1LYQ2|A0A3Q1LYQ2_BOVIN	50;50	1	1;1	tr|A0A3Q1M555|A0A3Q1M555_BOVIN Alpha-lactalbumin OS=Bos taurus OX=9913 GN=LALBA PE=3 SV=1;tr|A0A3Q1LYQ2|A0A3Q1LYQ2_BOVIN Alpha-lactalbumin OS=Bos taurus OX=9913 GN=LALBA PE=3 SV=1	2	50	1	1	40	6.5	6.5	20.784	185	56855000	1	16;17;18;19;20;29;38;39;40;41;42;43;44;67;68;79;80;81;82;86;91;94;100;101;102;103;104;105;106;107;145;146;147;148;150;158;159;162;185;186;212;214;215;216;217;218;219;220;258;259
20	tr|A0A3Q1M3L6|A0A3Q1M3L6_BOVIN;CON__ENSEMBL:ENSBTAP00000024466;CON__ENSEMBL:ENSBTAP00000024462	Uncharacterized protein	tr|A0A3Q1M3L6|A0A3Q1M3L6_BOVIN;CON__ENSEMBL:ENSBTAP00000024466;CON__ENSEMBL:ENSBTAP00000024462	4;3;2	4	4;3;2	tr|A0A3Q1M3L6|A0A3Q1M3L6_BOVIN Uncharacterized protein OS=Bos taurus OX=9913 PE=1 SV=1;;	3	4	4	4	10.6	10.6	10.6	40.475	367	2182600000	4	13;32;33;36
21	tr|A0A3Q1M701|A0A3Q1M701_BOVIN	Lipocln_cytosolic_FA-bd_dom domain-containing protein	tr|A0A3Q1M701|A0A3Q1M701_BOVIN	101	1	1	tr|A0A3Q1M701|A0A3Q1M701_BOVIN Lipocln_cytosolic_FA-bd_dom domain-containing protein OS=Bos taurus OX=9913 GN=PAEP PE=1 SV=1	1	101	1	1	63.6	5.9	5.9	26.202	236	115040000	1	0;1;2;7;9;10;11;12;22;23;24;25;26;27;28;34;35;52;53;54;57;58;59;60;63;65;83;84;85;92;93;109;110;111;112;113;115;116;120;123;124;125;128;129;130;131;133;134;135;141;142;143;144;156;163;173;179;180;181;182;191;192;193;194;203;204;205;206;207;208;210;211;226;227;228;229;230;231;233;236;237;238;239;240;241;242;246;248;249;254;255;256;257;260;261;262;263;264;265;266;267
22	tr|A0A452DHW7|A0A452DHW7_BOVIN	Beta-casein	tr|A0A452DHW7|A0A452DHW7_BOVIN	19	19	5	tr|A0A452DHW7|A0A452DHW7_BOVIN Beta-casein OS=Bos taurus OX=9913 GN=CSN2 PE=1 SV=1	1	19	19	5	23.2	23.2	9.7	29.221	259	107970000000	73	75;76;88;149;160;161;164;166;167;168;169;170;174;175;195;221;232;251;252
	Total	23
	Contaminant (trypsin)	1
	Duplicate	4
	Whey protein groups	18
